# Supplementary material for: Breast Cancer Type Classification Using Machine Learning
Source: J Pers Med. 2021 Jan 20;11(2):61. doi: 10.3390/jpm11020061 (PMC7909418; doi:10.3390/jpm11020061)
Supplement: Supplementary file 1 [file jpm-11-00061-s001.zip]

Archive with 1 entries (1 files):
- jpm-1069111-supplementary.xlsx
