# Supplementary material for: Breast Cancer Type Classification Using Machine Learning
Source: J Pers Med. 2021 Jan 20;11(2):61. doi: 10.3390/jpm11020061 (PMC7909418; doi:10.3390/jpm11020061)
Supplement: Supplementary file 1 [file jpm-11-00061-s001.zip › jpm-1069111-supplementary.xlsx]

## Sheet: Ge.DE.TNBC.nonTNBC.p05
Supplementary Table S1. A complete list of all the 5,502 significantly (P<0.05, |logFC|>1) differentially expressed genes
Gene name	Chromosome	logFC	adjust P-value
ESR1	6q25.1-q25.2	-8.96606	1.01992e-35
MLPH	2q37.3	-6.23116	1.01992e-35
FSIP1	15q14	-6.78569	2.04238e-35
C5AR2	19q13.32	-4.91915	3.07987e-35
GATA3	10p14	-5.49022	4.68046e-35
TBC1D9	4q31.21	-4.72019	8.8205e-35
CT62	15q23	-8.11241	9.85886e-35
TFF1	21q22.3	-13.069	2.16177e-34
PRR15	7p14.3	-6.2526	2.16177e-34
CA12	15q22.2	-6.1685	2.16177e-34
AGR3	7p21.1	-11.4687	2.37707e-34
SRARP	1p36.13	-12.2681	7.30583e-34
AGR2	7p21.1	-8.82347	1.3245e-33
BCAS1	20q13.2	-6.46514	1.34275e-33
LINC00504	4p15.33	-7.84699	2.12913e-33
THSD4	15q23	-5.07527	2.12913e-33
CCDC170	6q25.1	-5.01966	2.12913e-33
RHOB	2p24.1	-2.82847	2.12913e-33
FOXA1	14q21.1	-8.26886	2.77837e-33
ZNF552	19q13.43	-3.81395	2.77837e-33
SLC16A6	17q24.2	-4.45955	2.98845e-33
CFAP61	20p11.23	-3.68066	4.87897e-33
GTF2IP7	7q11.23	-6.49829	4.97743e-33
NEK5	13q14.3	-3.66631	5.90198e-33
TTC6	14q21.1	-7.6927	1.00405e-32
HID1	17q25.1	-3.06966	1.00405e-32
ANXA9	1q21.3	-3.74868	1.45495e-32
AK8	9q34.13	-3.13479	1.45495e-32
FAM198B-AS1	4q32.1	-4.75729	1.63479e-32
NAT1	8p22	-6.27895	3.23656e-32
ARSG	17q24.2	-2.96044	3.23656e-32
PSAT1	9q21.2	5.63936	3.82e-32
ABAT	16p13.2	-4.39379	3.82e-32
SLC44A4	6p21.33	-7.82231	4.47284e-32
DYNLRB2	16q23.2	-4.49628	5.16247e-32
DACH1	13q21.33	-6.20258	6.2957e-32
FAM174A	5q21.1	-2.05769	7.87674e-32
CCDC125	5q13.2	-2.37126	8.46112e-32
CXXC5	5q31.2	-2.58168	8.96182e-32
RAD17P1	7p21.1	#NAME?	9.62709e-32
SPDEF	6p21.31	-6.32957	9.62709e-32
ERBB4	2q34	-7.09551	1.14515e-31
DEGS2	14q32.2	-6.40189	1.54446e-31
BCL11A	2p16.1	5.20658	1.54446e-31
LRRC46	17q21.32	-3.49835	1.75111e-31
DRAIC	15q23	-6.35722	2.05158e-31
C9orf116	9q34.3	-3.16208	2.05158e-31
STARD10	11q13	-2.83792	2.05158e-31
MCCC2	5q13.2	-2.28354	2.12066e-31
CFAP99	4p16.3	-4.69253	2.8867e-31
TFF3	21q22.3	-9.96294	3.15168e-31
INPP5J	22q12.2	-4.32117	3.52354e-31
FZD9	7q11.23	5.24657	4.05107e-31
NOSTRIN	2q24.3	-4.0241	4.4502e-31
SCUBE2	11p15.4	-7.06688	4.74358e-31
TPSG1	16p13.3	-6.4219	5.07946e-31
RARA	17q21.2	-2.09095	5.07946e-31
SLC7A8	14q11.2	-3.95075	6.44856e-31
GATA3-AS1	10p14	-7.35712	7.87573e-31
SLC7A13	8q21.3	#NAME?	8.44498e-31
AOX2P	2q33.1	#NAME?	1.11821e-30
SIDT1	3q13.2	-4.83349	1.11821e-30
P4HTM	3p21.31	-1.99512	1.15338e-30
SLC22A5	5q31.1	-2.38796	1.33133e-30
TNRC18P1	4q31.21	-7.72979	1.35212e-30
SMIM14	4p14	-2.571	1.55251e-30
TCEAL1	Xq22.2	-1.9662	1.62298e-30
HPX	11p15.4	-4.52522	1.70896e-30
ZMYND10	3p21.31	-4.70788	1.7125e-30
DNAJC12	10q21.3	-5.15202	1.88842e-30
TSPAN1	1p34.1	-5.70022	1.93694e-30
KRT18	12q13.13	-2.21573	2.19087e-30
IVD	15q15.1	-1.90321	2.56732e-30
UGCG	9q31.3	-2.43957	2.78325e-30
LINC02568	15q22.2-q22.31	-8.15383	3.24877e-30
DNALI1	1p34.3	-6.77505	3.58491e-30
SLC39A6	18q12.2	-3.8044	4.20117e-30
GP2	16p12.3	-10.9812	5.01332e-30
ZNF703	8p11.23	-3.59612	5.79016e-30
LMX1B	9q33.3	-3.64139	5.85381e-30
NUDT12	5q21.2	-2.29533	6.48472e-30
POTEKP	2q21.1	-8.50054	1.19866e-29
FAM214A	15q21.2-q21.3	-2.80796	1.23888e-29
KCNK15	20q13.12	-5.21426	1.28859e-29
LINC01087	2q21.1	-10.1289	1.4792e-29
PPP1R14C	6q25.1	5.63103	1.69521e-29
MAPT	17q21.31	-6.10384	1.8388e-29
C16orf71	16p13.3	-2.54664	1.84749e-29
ANKRD30B	18p11.21	-8.3862	1.91546e-29
GREB1	2p25.1	-5.30622	1.91817e-29
KCNJ11	11p15.1	-4.5067	1.95473e-29
RAB6C	2q21.1	-5.93493	1.98514e-29
RABEP1	17p13.2	-2.11155	2.34979e-29
IL6ST	5q11.2	-3.20571	2.63975e-29
ARMT1	6q25.1	-2.64197	2.68632e-29
AFF3	2q11.2	-5.88809	2.81569e-29
PGR	11q22.1	-7.74372	2.95145e-29
CDCA7	2q31.1	4.12882	3.00513e-29
KDM4B	19p13.3	-2.3995	3.00513e-29
TTC8	14q31.3	-1.81372	3.23916e-29
RGS22	8q22.2	-4.63347	3.32227e-29
GPR160	3q26.2	-3.34977	3.32227e-29
AZGP1P1	7q22.1	-5.53483	3.88772e-29
BBOF1	14q24.3	-2.12268	3.88772e-29
REEP5	5q22.2	-1.68681	3.99294e-29
SLC4A8	12q13.13	-4.33367	4.1297e-29
CYP2B7P	19q13.2	-9.78484	4.83706e-29
SYTL2	11q14.1	-3.45128	4.90074e-29
FBP1	9q22.32	-3.70361	5.03426e-29
CAPN8	1q41	-7.23598	5.87615e-29
GFRA1	10q25.3	-7.97129	6.09583e-29
INPP4B	4q31.21	-4.00903	6.09583e-29
CLSTN2	3q23	-5.50448	6.25991e-29
UBXN10	1p36.12	-4.47637	6.25991e-29
FAM171A1	10p13	3.07394	7.69388e-29
TSPAN13	7p21.1	-2.30753	7.90559e-29
LINC01016	6p21.31	-8.73285	9.91062e-29
LINC02130	16p13.12	#NAME?	1.09058e-28
NPNT	4q24	-4.01667	1.11381e-28
TRIM3	11p15.4	-2.13456	1.16838e-28
TMEM144	4q32.1	-2.26246	1.25115e-28
TPTE2P2	13q14.3	-6.12218	1.25951e-28
LINC01843	5q31.1	-6.62446	1.27529e-28
WFS1	4p16.1	-2.05055	1.31241e-28
TTC36	11q23.3	-5.33637	1.43471e-28
CENPW	6q22.32	2.50739	1.43481e-28
CASC8	8q24.21	4.8621	1.44537e-28
B3GNT5	3q27.1	3.25672	1.44537e-28
RAB6C-AS1	2q21.1	-7.16146	1.86963e-28
CDYL2	16q23.2	-2.44916	1.9143e-28
FOXC1	6p25.3	4.69241	1.91491e-28
CFAP57	1p34.2	-3.68595	1.92873e-28
RNU6-813P	6q25.1	#NAME?	2.21006e-28
AR	Xq12	-5.81568	2.24429e-28
ACOT4	14q24.3	-2.63689	2.53873e-28
MAGED2	Xp11.21	-2.38768	2.64615e-28
SYTL4	Xq22.1	-2.76268	2.66579e-28
KRT37	17q21.2	#NAME?	2.68566e-28
ACADSB	10q26.13	-3.4151	2.85736e-28
SYTL5	Xp11.4	-6.72905	2.95805e-28
NXNL2	9q22.1	-5.26697	3.4856e-28
POTEI	2q21.1	-5.74189	3.762e-28
CCDC96	4p16.1	-2.39448	3.762e-28
CIB3	19p13.11	-4.5974	4.22911e-28
SPEF1	20p13	-3.85302	4.2583e-28
SRSF12	6q15	4.10109	4.26208e-28
PLEKHD1	14q24.1	-4.97376	4.62788e-28
RSPH1	21q22.3	-3.54948	4.85749e-28
GAMT	19p13.3	-3.1425	4.89534e-28
POU5F1	6p21.33	2.75705	5.27959e-28
LINC00940	12p13.33	-6.55064	5.4941e-28
MAPT-IT1	17q21.31	#NAME?	6.51475e-28
YBX1	1p34.2	1.5498	6.90428e-28
DNAAF3	19q13.42	-4.35862	6.99074e-28
SUOX	12q13.2	-1.50159	6.99074e-28
AKR7A3	1p36.13	-5.49833	8.26955e-28
C9orf152	9q31.3	-5.6947	8.8581e-28
LRTOMT	11q13.4	-1.8977	9.48842e-28
ABCC8	11p15.1	-7.33629	1.02243e-27
VAV3	1p13.3	-3.6769	1.05404e-27
FAM47E	4q21.1	-3.72799	1.06983e-27
THPO	3q27.1	-3.53475	1.12307e-27
CMBL	5p15.2	-4.07966	1.19671e-27
SMIM22	16p13.3	-3.52793	1.22295e-27
CCNE1	19q12	3.38741	1.24142e-27
ADAMTS15	11q24.3	-5.03643	1.2687e-27
RUNDC1	17q21.31	-1.754	1.28134e-27
CACNA2D2	3p21.31	-4.03031	1.30959e-27
ERGIC1	5q35.1	-1.78459	1.38655e-27
BCAS4	20q13.13	-2.31608	1.4172e-27
RAB26	16p13.3	-3.4154	1.43173e-27
MIR3936HG	5q31.1	-2.39693	1.43173e-27
C9orf106	9q34.11	-3.54274	1.59104e-27
F7	13q34	-6.06306	1.67666e-27
TPRG1	3q28	-4.40904	1.70247e-27
ANKRA2	5q13.2	-1.78678	1.78757e-27
DALRD3	3p21.31	-1.69641	1.80295e-27
LRIG1	3p14.1	-2.10904	1.86791e-27
TTC39A	1p32.3	-2.77962	1.98779e-27
CHRD	3q27.1	-3.52488	2.3748e-27
TTC39A-AS1	1p32.3	-3.72708	2.40322e-27
ABLIM3	5q32	-3.50475	2.60068e-27
EFCC1	3q21.3	-4.07569	2.73066e-27
SYBU	8q23.2	-3.30643	2.75452e-27
CELSR1	22q13.31	-3.16826	2.91161e-27
RN7SL314P	10p11.21	#NAME?	3.37036e-27
EFCAB12	3q21.3	-3.62415	3.37036e-27
GALNT6	12q13.13	-3.74647	3.3705e-27
LINC01863	5q35.2	#NAME?	3.50953e-27
GALNT7	4q34.1	-2.45645	3.54654e-27
SERPINA11	14q32.13	-7.72431	3.68653e-27
CASC1	12p12.1	-3.64315	3.91012e-27
IGFALS	16p13.3	-4.84948	3.91868e-27
BORCS7	10q24.32	-1.50898	4.76327e-27
TP53INP1	8q22.1	-2.13339	5.04583e-27
NEK10	3p24.1	-5.76088	5.77567e-27
VN1R53P	10p11.21	#NAME?	7.71522e-27
PRRT3	3p25.3	-2.34779	8.54119e-27
CYP4B1	1p33	-5.73837	9.22825e-27
SAMD15	14q24.3	-2.73828	9.24989e-27
RAB27B	18q21.2	-3.15657	9.52011e-27
MIR29B2CHG	1q32.2	-3.76432	9.92871e-27
SPEF2	5p13.2	-2.42094	1.02189e-26
LDLRAD1	1p32.3	-6.54485	1.06381e-26
KCNG1	20q13.13	5.58185	1.06381e-26
MAG	19q13.1	-6.24954	1.08677e-26
CYP4Z2P	1p33	-8.89937	1.18017e-26
RGMA	15q26.1	3.41159	1.22104e-26
CYP4F23P	19p13.12	-5.84053	1.54493e-26
PNPLA4	Xp22.31	-1.71682	1.64406e-26
HCAR1	12q24.31	-3.66587	1.68112e-26
FAM241A	4q25	-2.63602	1.7765e-26
MPP6	7p15.3	2.31675	1.96563e-26
ANKRD30A	10p11.21	-11.9261	2.018e-26
TIGD6	5q32	-1.19525	2.04185e-26
CYB5R1	1q32.1	-1.39416	2.34054e-26
GPD1L	3p22.3	-2.53448	2.53887e-26
LINC00993	10p11.21	-12.0237	2.63986e-26
MISP	19p13.3	-4.33449	2.6548e-26
SLC9A3R1	17q25.1	-2.18111	2.66193e-26
PHGDH	1p12	3.04926	2.83121e-26
SLC7A2	8p22	-5.7895	2.90311e-26
SCNN1A	12p13	-4.5569	2.93019e-26
RALGPS2	1q25.2	-2.85728	3.11652e-26
CYB5D2	17p13.2	-1.41561	3.14566e-26
TMBIM6	12q13.12	-1.31126	3.21691e-26
NRAV	12q24.31	-1.32181	3.2259e-26
ART3	4q21.1	7.08043	3.29629e-26
VN1R48P	9p13.1	#NAME?	3.37915e-26
CHAD	17q21.33	-5.85629	3.68344e-26
UGT8	4q26	6.08517	3.72872e-26
WWP1	8q21.3	-2.02632	3.72872e-26
DNAAF1	16q24.1	-3.77309	3.82437e-26
CISH	3p21.2	-2.30237	3.82437e-26
GAL	11q13.2	4.67707	3.88569e-26
KIF12	9q32	-3.8349	4.10604e-26
MISP3	19p13.12	-3.04902	4.45334e-26
KCNH1	1q32.2	-4.28285	4.46575e-26
CPLX1	4p16.3	-2.72557	4.84395e-26
GABBR2	9q22.33	7.54872	5.04874e-26
RAB17	2q37.3	-2.48953	5.13324e-26
CAPN13	2p23.1	-5.03979	5.63812e-26
FOXP1	3p13	-1.92177	5.63812e-26
RAB30	11q14.1	-2.628	5.67345e-26
TPSP2	16p13.3	-6.4633	5.7663e-26
MYB	6q23.3	-4.18948	5.78233e-26
HAPLN3	15q26.1	3.12911	5.79979e-26
LINC02188	16q24.1	7.58262	5.81475e-26
MATN4	20q13.12	4.33331	6.08437e-26
NCBP2L	Xq22.3	#NAME?	6.11588e-26
FBXO36	2q36.3	-2.24695	6.1443e-26
PCSK4	19p13.3	-3.18032	6.1632e-26
CREB3L4	1q21.3	-2.2565	6.20138e-26
APH1B	15q22.2	-1.84721	6.20138e-26
SLC26A9	1q32.1	4.45056	6.33759e-26
TMEM63C	14q24.3	-3.4356	6.48823e-26
SPATA20	17q21.33	-1.95971	6.76726e-26
TMBIM4	12q14.3	-1.59577	6.96718e-26
FAM174B	15q26.1	-2.17787	6.98912e-26
FAM234B	12p13.1	-3.11965	7.05688e-26
LINC01117	2q31.1	-4.04708	7.26318e-26
LINC02224	5p12	#NAME?	7.6481e-26
FAAH	1p33	-2.21071	7.67613e-26
KRT8P41	11p15.4	-4.20143	8.11464e-26
FUT8	14q23.3	-1.95666	8.79492e-26
BCAM	19q13.32	-2.87743	9.05511e-26
TUBA3E	2q21.1	-5.20512	9.9088e-26
CCNH	5q14.3	-1.12257	1.11392e-25
CCDC24	1p34.1	-1.95625	1.19219e-25
SAR1B	5q31.1	-1.34624	1.19609e-25
STMND1	6p22.3	-6.34981	1.23902e-25
DSCAM-AS1	21q22.2	#NAME?	1.26392e-25
ATP8B1	18q21.31	-2.41224	1.48514e-25
GSTP1	11q13.2	2.61681	1.56892e-25
OCEL1	19p13.11	-1.25936	1.75085e-25
HEXIM1	17q21.31	-1.49684	1.9725e-25
GRAMD4P8	2q21.1	-6.90262	2.02608e-25
KRT18P25	4p14	-3.56635	2.08051e-25
GALNT10	5q33.2	-2.06473	2.16601e-25
MAPT-AS1	17q21.31	#NAME?	2.32992e-25
TMCC2	1q32.1	2.9069	2.34027e-25
ANKRD30BP1	21q11.2	#NAME?	2.42777e-25
TMEM161BP1	10p11.21	#NAME?	2.45406e-25
SKP1	5q31.1	-1.20864	2.5951e-25
EXOC6	10q23.33	-1.84769	2.67161e-25
ACOX2	3p14.3	-4.12199	2.96145e-25
C16orf45	16p13.11	-3.1583	2.96145e-25
CCDC159	19p13.2	-1.64878	3.22005e-25
RASGEF1C	5q35.3	4.60481	3.37279e-25
MS4A8	11q12.2	#NAME?	3.39073e-25
ESYT3	3q22.3	3.12574	3.55841e-25
LCMT2	15q15.3	-1.30235	3.61666e-25
RPH3AL	17p13.3	-2.29398	3.72323e-25
EVL	14q32.2	-2.67695	3.90718e-25
SEC16A	9q34.3	-1.37283	3.99665e-25
TMEM62	15q15.2	-1.61279	4.01053e-25
PGLYRP2	19p13.12	-6.26306	4.04148e-25
VGLL1	Xq26.3	8.00655	4.09268e-25
DNAL1	14q24.3	-1.74177	4.1311e-25
SMCO4	11q21	1.65223	4.14557e-25
KIAA0040	1q25.1	-1.93677	4.1628e-25
EAPP	14q13.1	-1.10493	4.1628e-25
GRPR	Xp22.2	-6.48218	4.17698e-25
CNTD1	17q21.2-q21.31	-2.2824	4.45616e-25
TMC4	19q13.42	-2.57894	4.64664e-25
SUSD3	9q22.31	-4.29776	4.78377e-25
LINC02343	13q13.2	-5.8468	5.33054e-25
CIRBP	19p13.3	-1.79048	5.33054e-25
REEP6	19p13.3	-5.66936	5.46246e-25
FAM114A2	5q33.2	-1.24718	5.46246e-25
ERBB3	12q13.2	-1.75126	5.69579e-25
SNTN	3p14.2	#NAME?	6.28622e-25
C9orf170	9q21.33	3.76197	6.30483e-25
HDAC2-AS2	6q21-q22.1	1.52032	6.33483e-25
BLACAT1	1q32.1	5.26264	6.38451e-25
APBB2	4p14-p13	-2.12514	7.18747e-25
ZNF396	18q12.2	-1.87435	7.21371e-25
CFAP69	7q21.13	-2.75753	7.66631e-25
ZNF467	7q36.1	-2.19387	8.02263e-25
SLC46A1	17q11.2	-1.94208	8.02263e-25
ELOVL5	6p12.1	-2.07567	8.13322e-25
CST9	20p11.21	#NAME?	8.33836e-25
HHAT	1q32.2	-2.10414	8.45762e-25
CCNG2	4q21.1	-1.74134	8.81839e-25
TCTN1	12q24.11	-1.68064	9.02113e-25
GSTM3	1p13.3	-3.40325	1.0421e-24
ADCY9	16p13.3	-1.65066	1.04598e-24
LINC01956	2q14.2	8.1079	1.11378e-24
ZG16B	16p13.3	-4.54606	1.11561e-24
CENPA	2p23.3	2.51219	1.12689e-24
RND1	12q13.12	-3.88215	1.19741e-24
PDSS1	10p12.1	1.33951	1.22493e-24
SLC6A11	3p25.3	5.66386	1.3288e-24
APOF	12q13.3	-5.4763	1.38967e-24
PCP2	19p13.3	-3.58081	1.50105e-24
TMPRSS6	22q12.3	-4.68247	1.50674e-24
ROPN1	3q21.1	8.19356	1.52234e-24
TCAM1P	17q23.3	5.7325	1.53045e-24
ZNF442	19p13.2	-2.02572	1.55311e-24
SYT9	11p15.4	-7.56741	1.67964e-24
MINDY1	1q21.3	-1.9903	1.68805e-24
DUSP9	Xq28	4.64407	1.79158e-24
IFRD1	7q31.1	1.37442	1.79158e-24
EFCAB11	14q32.11	-1.52915	1.96143e-24
OPRK1	8q11.23	6.82728	1.98237e-24
NCAM2	21q21.1	-3.94528	2.0397e-24
SLC26A3	7q22.3-q31.1	-5.59401	2.05174e-24
CAPN9	1q42.2	-3.63211	2.1782e-24
LINC01116	2q31.1	-3.45628	2.35802e-24
LEMD1	1q32.1	6.4787	2.38217e-24
AMBP	9q32	-3.89344	2.48285e-24
TGFB3	14q24	-2.53193	2.50241e-24
CPEB2	4p15.32	-2.38254	2.50241e-24
PREX1	20q13.13	-2.58512	2.55992e-24
TMEM25	11q23.3	-1.91997	2.7193e-24
CDC20	1p34.2	2.59965	3.12645e-24
ARHGEF38	4q24	-4.44908	3.13114e-24
SLC2A10	20q13.12	-2.58683	3.13114e-24
PRKX	Xp22.33	2.10298	3.29718e-24
FYB2	1p32.2	-5.20552	3.43658e-24
KIF16B	20p12.1	-2.1498	3.4422e-24
TCEAL3	Xq22.2	-1.94131	3.4422e-24
RNF103	2p11.2	-1.51455	3.4557e-24
ARL9	4q12	3.42372	3.55729e-24
AURKB	17p13.1	2.56148	3.66185e-24
KCTD6	3p14.3	-1.8683	3.74595e-24
LONRF2	2q11.2	-5.65173	3.76071e-24
GPR156	3q13.33	3.24485	3.95982e-24
PGGT1B	5q22.3	-1.38619	4.05113e-24
LINC00511	17q24.3	3.94251	4.09267e-24
DEFB132	20p13	#NAME?	4.50628e-24
REEP1	2p11.2	-3.93597	4.50628e-24
BPIFB2	20q11.21	-8.06697	4.65854e-24
ALAD	9q32	-1.35634	4.80879e-24
NECAB3	20q11.22	-1.74983	4.85818e-24
FUCA1P1	2q31.1	#NAME?	4.97896e-24
C5orf30	5q21.1	-1.95091	5.90478e-24
ATP7B	13q14.3	-2.78115	6.27026e-24
RBKS	2p23.2	-1.40638	6.33459e-24
FAM151B	5q14.1	-1.76461	6.71142e-24
ELN-AS1	7q11.23	-3.36628	6.97865e-24
KIAA0825	5q15	-2.66781	7.39408e-24
SGMS1-AS1	10q11.23	-1.9505	7.47005e-24
STK32B	4p16.2	-3.97292	8.21483e-24
KCNE4	2q36.1	-3.23907	8.77639e-24
CDK2AP1	12q24.31	1.38155	9.03325e-24
A2ML1	12p13.31	6.37785	9.06957e-24
ENPP1	6q23.2	-3.15309	9.21989e-24
MYO5C	15q21.2	-2.2298	9.48972e-24
TSPAN15	10q22.1	-2.31294	1.01002e-23
SPATA17	1q41	-1.87429	1.01977e-23
SLC15A1	13q32.2-q32.3	5.51775	1.04088e-23
DNAH7	2q32.3	-3.15345	1.04088e-23
ARFIP2	11p15.4	-1.30501	1.05814e-23
ZNF446	19q13.43	-1.37864	1.06904e-23
MAPK4	18q21.1-q21.2	5.47712	1.07975e-23
KIAA1211L	2q11.2	-2.23296	1.08445e-23
BBS4	15q24.1	-1.56692	1.08887e-23
MAST4	5q12.3	-2.40606	1.091e-23
ANKRD42	11q14.1	-1.6239	1.091e-23
CEBPB	20q13.13	1.72897	1.12294e-23
CYSRT1	9q34.3	-2.5195	1.14867e-23
BTF3	5q13.2	-1.16724	1.15337e-23
C1QL4	12q13.12	4.86133	1.16909e-23
TMEM74	8q23.1	3.63249	1.20479e-23
CHODL	21q21.1	5.01189	1.21931e-23
RMND5B	5q35.3	-1.13334	1.22433e-23
KCNH1-IT1	1q32.2	#NAME?	1.23872e-23
TTLL4	2q35	1.86631	1.41138e-23
SLC19A2	1q24.2	-1.93326	1.55477e-23
IFT140	16p13.3	-1.58194	1.68118e-23
LDHB	12p12.1	2.55816	1.69504e-23
ANKS6	9q22.33	2.51771	1.69504e-23
GIN1	5q21.1	-1.19345	1.74455e-23
KCTD3	1q41	-1.90887	1.82526e-23
STAC	3p22.3-p22.2	3.9708	1.83279e-23
SYNPR-AS1	3p14.2	#NAME?	1.83504e-23
ETFBKMT	12p11.21	-1.56043	1.87091e-23
CLCN4	Xp22.2	2.51592	1.93352e-23
SSH3	11q13.2	-1.73301	1.94154e-23
RASEF	9q21.32	-2.71152	1.9496e-23
CAMKV	3p21.31	4.48008	1.97542e-23
STMN1P1	12p11.21	-3.28418	1.99543e-23
NUDT4	12q22	-1.49494	2.18742e-23
PM20D2	6q15	3.14781	2.36522e-23
BHLHE40	3p26.1	-2.12632	2.36522e-23
TPRN	9q34.3	-1.85065	2.36522e-23
TMEM205	19p13.2	-1.6416	2.36522e-23
ITPR1	3p26.1	-2.68465	2.50522e-23
PLEKHF2	8q22.1	-1.6318	2.50522e-23
TUBA3D	2q21.1	-3.2202	2.51569e-23
CCDC74A	2q21.1	-3.42327	2.66981e-23
UGT2B15	4q13.2	-6.79065	2.7131e-23
KLHDC1	14q21.3	-2.16828	2.77613e-23
NXPH3	17q21.33	-2.97355	2.86902e-23
DSC2	18q12.1	2.88578	2.86902e-23
EFCAB6	22q13.2-q13.31	-2.42704	2.89879e-23
BTG3	21q21.1	1.90751	2.92887e-23
BPIFB1	20q11.21	-7.39674	2.97664e-23
LGALS8-AS1	1q43	-2.56777	3.26168e-23
KCNJ3	2q24.1	-7.61603	3.37464e-23
MREG	2q35	-1.85477	3.37464e-23
FAM102A	9q34.11	-1.51231	3.40969e-23
C10orf82	10q25.3	-8.30356	3.43568e-23
AZGP1P2	7q22.1	#NAME?	3.51553e-23
FAM161B	14q24.3	-2.23678	3.64869e-23
MRPS30-DT	5p12	-3.98842	3.66411e-23
RET	10q11.21	-4.71213	4.17609e-23
NR2E3	15q23	-2.60749	4.17609e-23
ERBB2	17q12	-1.68796	4.27137e-23
ROPN1L	5p15.2	-3.01447	4.53195e-23
NT5DC2	3p21.1	1.64631	4.87875e-23
LRBA	4q31.3	-1.85973	5.14456e-23
ZNF563	19p13.2	-1.29012	5.22978e-23
ABCC11	16q12.1	-7.55913	5.38167e-23
ECE2	3q27.1	1.64454	5.64015e-23
NPDC1	9q34.3	-1.85698	5.80387e-23
ZNF385A	12q13.13	-1.92132	5.88902e-23
GLUL	1q25.3	-1.66273	5.88902e-23
CHCHD5	2q14.1	-1.37368	6.27387e-23
LINC02489	11p11.2	#NAME?	6.27733e-23
IL12RB2	1p31.3	4.94964	6.47135e-23
SEMA3B-AS1	3p21.31	-2.96367	6.47135e-23
TMEM45B	11q24.3	-4.27512	7.26872e-23
IQCD	12q24.13	-2.09741	8.04521e-23
RTN4RL1	17p13.3	-3.00797	8.0648e-23
CACNA1D	3p21.1	-3.27149	8.13379e-23
CCDC191	3q13.31	-1.76509	8.16855e-23
CYP2T1P	19q13.2	-4.14515	8.61179e-23
PNMA3	Xq28	4.24154	8.63306e-23
PEX11A	15q26.1	-2.16099	8.63306e-23
LFNG	7p22.3	-2.35614	8.82934e-23
LINC00839	10q11.21	3.6422	9.63583e-23
COQ7	16p12.3	-1.15763	9.73597e-23
BCL2	18q21.33	-3.14209	1.01399e-22
SPTBN4	19q13.13	-3.16533	1.05416e-22
ST8SIA1	12p12.1	2.67063	1.05869e-22
ZNF763	19p13.2	-1.81452	1.06969e-22
ZNF844	19p13.2	-1.80753	1.11404e-22
FBXL5	4p15.32	-1.28014	1.11883e-22
SLC7A5	16q24.2	2.54933	1.13733e-22
BAK1P2	11q24.3	#NAME?	1.19861e-22
NEK11	3q22.1	-1.77901	1.20404e-22
OLAH	10p13	3.27254	1.25273e-22
HJURP	2q37.1	2.19171	1.25273e-22
MTHFD1L	6q25.1	2.11578	1.28565e-22
C17orf58	17q24.2	-1.65795	1.28565e-22
CXCL5	4q13.3	5.11679	1.30119e-22
ASTN2	9q33.1	-3.10043	1.31254e-22
HSD17B4	5q23.1	-1.2092	1.34233e-22
ATP1A4	1q23.2	-5.02993	1.44945e-22
PRKAR2A-AS1	3p21.31	-1.73937	1.541e-22
KCNS1	20q13.12	4.50846	1.54333e-22
SYT17	16p12.3	-3.77636	1.60196e-22
YBX1P10	9p13.3	1.53419	1.62286e-22
TADA2B	4p16.1	-1.25543	1.62286e-22
PARD6B	20q13.13	-2.29692	1.66969e-22
RBM38	20q13.31	1.71718	1.74921e-22
AMFR	16q13	-1.24927	1.7781e-22
PLAC9P1	2q21.1	-6.8907	1.81096e-22
CGRRF1	14q22.2	-1.19945	1.82627e-22
KRT222	17q21.2	-4.10025	1.90785e-22
POLR2F	22q13.1	4.36058	1.9155e-22
GEMIN7-AS1	19q13.32	-1.85335	1.92984e-22
CACNG1	17q24.2	-5.66916	1.94723e-22
KLHDC9	1q23.3	-2.69607	2.05501e-22
MEIS3	19q13.32	-2.44658	2.15272e-22
BLVRA	7p13	-1.62495	2.41959e-22
BAIAP3	16p13.3	-3.76948	2.47018e-22
ODC1	2p25.1	1.69054	2.55655e-22
CDC25A	3p21.31	2.24115	2.58314e-22
IGF2BP3	7p15.3	3.59434	2.63139e-22
GJB3	1p34.3	5.34991	2.63512e-22
FABP7	6q22.31	7.38973	2.69143e-22
LRRC17	7q22.1	-3.87029	2.72483e-22
DNAAF4	15q21.3	-1.68218	2.73672e-22
CRIP1	14q32.33	-2.56312	2.74867e-22
PRLH	2q37.3	#NAME?	2.77798e-22
RAI2	Xp22.13	-3.08239	2.85248e-22
ZNF587	19q13.43	-1.87095	2.85248e-22
CHRNA5	15q25.1	3.42248	2.93449e-22
CMYA5	5q14.1	-3.0314	3.07361e-22
BTG2	1q32.1	-2.27581	3.16192e-22
SOX11	2p25.2	5.25302	3.21403e-22
SCN7A	2q24.3	-4.90665	3.24277e-22
IFT88	13q12.11	-1.46319	3.50463e-22
PTGR2	14q24.3	-1.32266	3.51997e-22
RBM47	4p14	-1.66646	3.5566e-22
OSCP1	1p34.3	-1.63808	3.68064e-22
CFAP43	10q25.1	-3.18899	3.69677e-22
WNT6	2q35	4.63187	3.73466e-22
PHOSPHO2	2q31.1	-1.79893	3.77413e-22
COMMD10	5q23.1	-1.13367	3.85312e-22
MRPS36	5q13.2	-1.00584	3.89324e-22
IMPA2	18p11.21	2.1357	3.95737e-22
NINJ1	9q22.31	-1.47156	3.99859e-22
FERMT1	20p12.3	4.63205	4.0402e-22
NOVA1	14q12	-3.48445	4.08232e-22
SCCPDH	1q44	-2.00998	4.16783e-22
SPRYD3	12q13.13	-1.0687	4.33889e-22
ANKHD1-EIF4EBP3	5q31.3	-1.28796	4.358e-22
CCDC83	11q14.1-q14.2	#NAME?	4.37308e-22
KIAA0232	4p16.1	-1.56574	4.65954e-22
PCBD2	5q31.1	-1.22378	4.96769e-22
SRRM2-AS1	16p13.3	-1.99505	5.26456e-22
MOAP1	14q32.12	-1.40366	5.28776e-22
TMSB15A	Xq22.1	4.00524	5.31102e-22
LYRM9	17q11.2	-1.52688	5.43069e-22
SRMS	20q13.33	-3.44825	5.45465e-22
TOB1	17q21.33	-1.85953	5.47873e-22
SOX9-AS1	17q24.3	4.16336	5.63558e-22
ORMDL3	17q21.1	-1.28643	5.79689e-22
RIBC1	Xp11.22	-2.3082	5.8225e-22
THSD4-AS1	15q23	#NAME?	5.86913e-22
TSC22D3	Xq22.3	-2.1399	5.90915e-22
TMEM225B	7q22.1	-2.5534	6.13273e-22
RHCG	15q26.1	4.76297	6.31288e-22
UQCRH	1p33	1.15788	6.31727e-22
L3MBTL4	18p11.31	2.9636	6.57569e-22
KIAA1324	1p13.3	-2.80035	6.63404e-22
FRY	13q13.1	-2.41965	6.63404e-22
TRPM4	19q13.3	-1.75036	6.66343e-22
CCDC40	17q25.3	-2.07751	6.72265e-22
PRKAB1	12q24.23	-1.0438	6.72265e-22
TSPAN31	12q14.1	-1.18823	6.95609e-22
KRT16	17q21.2	6.26304	6.98694e-22
CEACAM5	19q13.2	-7.04685	7.01265e-22
BBS5	2q31.1	-1.36655	7.17585e-22
PTPRT	20q12-q13.11	-6.23949	7.2722e-22
MID1	Xp22	2.81136	7.77427e-22
EN1	2q14.2	5.99544	7.89017e-22
TJP3	19p13.3	-2.24595	8.11553e-22
SLC25A35	17p13.1	-1.6913	8.2001e-22
DRC3	17p11.2	-2.32764	8.32241e-22
C8orf86	8p11.22	-4.621	8.42928e-22
NDFIP1	5q31.3	-1.07046	8.70068e-22
REPS2	Xp22.2	-2.24444	8.89617e-22
IRX5	16q12.2	-1.76917	9.12303e-22
CACFD1	9q34.2	-1.49097	9.12303e-22
POC5	5q13.3	-1.07911	9.12303e-22
HPDL	1p34.1	4.11427	9.1502e-22
MICALL1	22q13.1	1.6289	9.1502e-22
PIF1	15q22.31	2.27386	9.24563e-22
IGF2BP2	3q27.2	4.19397	9.34205e-22
AKR1E2	10p15.1	2.79364	9.43949e-22
TCEAL4	Xq22.2	-1.36042	9.58056e-22
GOLGA1	9q33.3	-1.20002	9.95674e-22
SAG	2q37.1	-3.30329	1.00391e-21
FMO6P	1q24.3	4.11717	1.031e-21
LINC02487	6q27	4.69762	1.19776e-21
TLE6	19p13.3	-2.39899	1.27266e-21
CCDC30	1p34.2	-1.88727	1.33822e-21
ADAMTSL5	19p13.3	-3.02789	1.34034e-21
CCDC183	9q34.3	-1.78751	1.34034e-21
ENO1	1p36.23	1.52632	1.34634e-21
HMGA1	6p21.31	1.97192	1.40937e-21
KRT18P28	1q25.3	-2.19959	1.43043e-21
CLBA1	14q32.33	-1.66354	1.43043e-21
PHGR1	15q15.1	#NAME?	1.4562e-21
ABCA13	7p12.3	4.8608	1.4562e-21
RAPGEF3	12q13.11	-2.36476	1.47351e-21
ORC6	16q11.2	2.14037	1.47351e-21
TPCN1	12q24.13	-1.09779	1.48012e-21
NDUFB4P11	14q32.32	5.87776	1.49884e-21
SLC43A3	11q12.1	1.94998	1.5269e-21
IGBP1	Xq13.1	-1.02842	1.59831e-21
SEMA3F	3p21.31	-1.82086	1.6341e-21
SRCIN1	17q12	-2.41158	1.74875e-21
UBE2E3	2q31.3	1.65641	1.76697e-21
ERICH5	8q22.2	4.30333	1.78816e-21
CACNA1H	16p13.3	-2.77622	1.83608e-21
NECTIN2	19q13.32	-1.47692	1.84433e-21
IL20	1q32.1	-5.65149	1.86096e-21
LGALS8	1q43	-1.47636	1.86096e-21
GLI3	7p14.1	-2.32298	1.86933e-21
ROGDI	16p13.3	-1.59373	1.91975e-21
CXorf40A	Xq28	-1.22939	1.91975e-21
SLC23A1	5q31.2	-2.71446	1.96268e-21
CDCA2	8p21.2	2.67271	2.03028e-21
EPB41L5	2q14.2	-1.49328	2.125e-21
POLN	4p16.3	-2.20394	2.17248e-21
KLHDC2	14q21.3	-1.32532	2.43619e-21
NCK2	2q12.2	1.04182	2.48715e-21
CFL1P5	5q13.2	-1.86197	2.49835e-21
SFT2D2	1q24.2	1.73697	2.63002e-21
PFKP	10p15.2	2.14153	2.65738e-21
SYNJ2BP	14q24.2	-1.23825	2.66935e-21
PALM	19p13.3	-2.7117	2.72519e-21
PGPEP1	19p13.11	-1.33794	2.72519e-21
SCGB2A2	11q12.3	-9.95061	2.80982e-21
ZIC1	3q24	8.17924	2.90985e-21
SPINK4	9p13.3	#NAME?	3.00086e-21
TAPT1	4p15.32	-1.59106	3.00748e-21
TTC12	11q23.2	-1.57292	3.03876e-21
DDN	12q13.12	3.69367	3.05169e-21
MAN2B2	4p16.1	-1.42359	3.13459e-21
P2RX4	12q24.31	-1.09842	3.13459e-21
LCA5L	21q22.2	-1.68245	3.1672e-21
FGD3	9q22.31	-2.60383	3.23778e-21
SH3GL3	15q25.2	5.42812	3.25046e-21
LDLRAD4-AS1	18p11.21	-4.6759	3.43308e-21
PKIB	6q22.31	-2.70443	3.47464e-21
BTD	3p25.1	-1.30613	3.47464e-21
BTRC	10q24.32	-1.34075	3.49034e-21
XPA	9q22.33	-1.04161	3.65236e-21
DCDC1	11p14.1	-3.93252	3.73366e-21
ABCG1	21q22.3	-2.0206	3.75054e-21
AGTR1	3q24	-3.44248	3.76252e-21
CPEB3	10q23.32	-1.82632	3.91416e-21
MARVELD2	5q13.2	-1.52974	3.97276e-21
MAP3K12	12q13.13	-1.78563	4.06115e-21
SEPSECS	4p15.2	-1.4455	4.20017e-21
KCNK5	6p21.2	3.51752	4.21918e-21
SH2D2A	1q23.1	2.22687	4.28796e-21
HEXIM2	17q21.31	-1.22308	4.66716e-21
LIMA1	12q13.12	-1.92075	4.68829e-21
C11orf91	11p13	2.97394	4.69514e-21
FAM81B	5q15	-4.85452	4.74058e-21
RERG	12p12.3	-3.52444	4.83597e-21
RASAL1	12q24.13	3.90069	4.8799e-21
FAM120AOS	9q22.31	-1.18906	4.8799e-21
LYAR	4p16.3	1.05634	5.01742e-21
CDK17	12q23.1	-1.31061	5.04016e-21
TBX19	1q24.2	1.81252	5.15212e-21
DNAH5	5p15.2	-3.83486	5.17548e-21
CYP21A2	6p21.33	-4.67404	5.54214e-21
PRLR	5p13.2	-2.6931	5.56732e-21
USP2-AS1	11q23.3	2.60475	5.58523e-21
MYRIP	3p22.1	-3.94195	5.61075e-21
CTSV	9q22.33	2.80508	5.80229e-21
CROT	7q21.12	-2.2318	5.82863e-21
C5orf49	5p15.31	-3.13111	5.83811e-21
RETREG1	5p15.1	-2.36745	5.95037e-21
SPG11	15q21.1	-1.46128	6.0472e-21
TMEM229B	14q23.3-q24.1	-2.28593	6.11003e-21
SULT1A1	16p11.2	-1.97857	6.35523e-21
PLA2G10	16p13.12	-2.68675	6.37602e-21
KRT18P11	Xq21.31	-2.29574	6.43907e-21
NUDT16	3q22.1	-1.08164	6.5092e-21
POLI	18q21.2	-1.35835	6.57683e-21
RCOR2	11q13.1	2.79645	6.60674e-21
GLIPR1L2	12q21.2	-2.35675	6.6368e-21
TAF4B	18q11.1	1.80463	6.85446e-21
NAPA	19q13.33	-1.10915	6.85446e-21
FBXL17	5q21.3	-1.49662	6.88566e-21
CPA3	3q24	-3.94089	6.91702e-21
ULBP3	6q25.1	2.63003	7.22722e-21
C9orf64	9q21.32	-1.39527	7.30218e-21
ZNF91	19p12	-1.84601	7.36887e-21
CDCA8	1p34.3	2.20294	7.48869e-21
HRC	19q13.33	-2.6855	7.52283e-21
MATN3	2p24.1	-3.21884	7.55713e-21
TTC23L	5p13.2	-2.23297	7.5916e-21
SYNC	1p35.1	-2.00759	7.96793e-21
GABRP	5q35.1	7.15171	8.22906e-21
COQ4	9q34.11	-1.07104	8.22906e-21
NME5	5q31.2	-3.3524	8.29419e-21
UBE2C	20q13.12	2.28315	8.57649e-21
C2orf27A	2q21.2	-1.72399	8.75567e-21
TTK	6q14.1	2.19223	9.05352e-21
EID1	15q21.1	-1.15593	9.09489e-21
RGS11	16p13.3	-2.83899	9.13646e-21
SH3BGRL	Xq21.1	-2.08454	9.61224e-21
SPOPL	2q22.1	-1.79247	9.71208e-21
LINC01184	5q23.3	-1.15286	1.01003e-20
FNIP1	5q31.1	-1.4091	1.07981e-20
C1QL2	2q14.2	5.68908	1.0994e-20
PGAP3	17q21.2	-1.52965	1.12157e-20
YBX1P1	14q23.3	1.65345	1.12669e-20
TNS2	12q13.13	-1.77865	1.13838e-20
CDH3	16q22.1	3.01497	1.15019e-20
HRASLS2	11q12.3	-4.00332	1.18637e-20
ATP6AP1L	5q14.2	-1.46695	1.18637e-20
SLC40A1	2q32.2	-3.59412	1.22662e-20
PTGER3	1p31.1	-3.2572	1.27554e-20
PRICKLE2	3p14.1	-1.81673	1.34014e-20
STMN1	1p36.11	1.61766	1.34014e-20
KCNN4	19q13.31	2.745	1.36184e-20
NSMCE1	16p12.1	-1.157	1.40798e-20
CPHL1P	3q25.1	-5.17788	1.46806e-20
KIF2C	1p34.1	2.10376	1.49455e-20
MPP7	10p12.1	-2.48741	1.53447e-20
RNASE4	14q11.2	-2.07156	1.61205e-20
SIAH2-AS1	3q25.1	-2.49368	1.63331e-20
WNK4	17q21.2	-5.54848	1.6362e-20
CCDC82	11q21	1.48961	1.65314e-20
LINC00092	9q22.32	3.88635	1.65943e-20
FABP5	8q21.13	2.49801	1.65943e-20
FBXO15	18q22.3	-2.57751	1.69817e-20
JKAMP	14q23.1	-1.11115	1.70106e-20
DTWD2	5q23.1	-1.6952	1.70885e-20
SLC6A2	16q12.2	4.94387	1.72972e-20
CDCA3	12p13.31	2.00356	1.76252e-20
MYB-AS1	6q22-q23	#NAME?	1.82685e-20
ELP2	18q12.2	-1.52033	1.82833e-20
G6PC3	17q21.31	-1.29954	1.82833e-20
ATP6V1C2	2p25.1	2.95076	1.83671e-20
INA	10q24.33	4.82078	1.83744e-20
FMO5	1q21.1	-3.26653	1.8536e-20
SULT1A2	16p11.2	-3.27954	1.8728e-20
EEF1A2	20q13.33	-6.50908	1.92502e-20
SMIM25	20q13.13	2.51647	1.95613e-20
UMOD	16p12.3	#NAME?	2.03454e-20
PICSAR	21q22.3	4.47765	2.07223e-20
CRNKL1	20p11.23	-1.05853	2.10969e-20
LINC01238	2q37.3	-3.29811	2.11331e-20
PIGQ	16p13.3	-1.31843	2.14132e-20
ZNF695	1q44	2.74836	2.20094e-20
SPATA4	4q34.2	-4.12582	2.22015e-20
MSX2	5q35.2	-3.53925	2.24675e-20
PBX1	1q23.3	-1.86361	2.25707e-20
PRR15L	17q21.32	-2.39573	2.26507e-20
MEGF9	9q33.2	-2.09444	2.30144e-20
MYBL2	20q13.12	2.60196	2.32527e-20
ZNF587B	19q13.43	-1.32175	2.42856e-20
ANKMY1	2q37.3	-1.32095	2.4537e-20
PPP1R3C	10q23.32	-3.95197	2.5364e-20
ARHGEF4	2q21.1	2.38783	2.6189e-20
LBR	1q42.12	1.52341	2.6189e-20
NT5DC4	2q14.1	2.90631	2.67729e-20
SH3GLB2	9q34.11	-1.34257	2.68868e-20
PIMREG	17p13.2	2.28566	2.70104e-20
OCA2	15q12-q13.1	6.39062	2.70896e-20
MTERF2	12q23.3	-1.07385	2.71042e-20
GDF15	19p13.11	-3.79472	2.71985e-20
TCEA3	1p36.12	-2.01169	2.71985e-20
BTG3-AS1	21q21.1	1.72541	2.748e-20
C5orf63	5q23.2	-1.69454	2.77644e-20
PLA2G4F	15q15.1	-3.71087	2.78612e-20
GLUD1	10q23.2	-1.16897	2.78612e-20
CACNG4	17q24.2	-4.64672	2.81496e-20
CYB5A	18q22.3	-2.2067	2.82793e-20
C15orf65	15q21.3	-1.2578	2.83781e-20
APBA2	15q13.1	2.70758	2.90008e-20
PPIP5K1	15q15.3	-1.34666	2.91024e-20
LPO	17q22	3.8865	2.92468e-20
KIAA0319L	1p34.3	-1.35233	3.01542e-20
PIGH	14q24.1	-1.07001	3.02933e-20
PLCD4	2q35	-1.76478	3.0607e-20
TICRR	15q26.1	2.32069	3.18174e-20
CYB561D2	3p21.31	-1.26599	3.23304e-20
PADI2	1p36.13	3.65658	3.24795e-20
MIR3936	5q31.1	-2.11402	3.25343e-20
C3orf18	3p21.31	-1.84587	3.278e-20
DGCR5	22q11.21	3.19316	3.31193e-20
SLC22A16	6q21	2.95139	3.39817e-20
TLE3	15q23	-1.36042	3.41956e-20
TAPT1-AS1	4p15.32	-1.728	3.51062e-20
TBX3	12q24.21	-2.34368	3.58754e-20
IGFBP4	17q21.2	-1.94163	3.64533e-20
IGIP	5q31.3	-1.42648	4.02933e-20
LINC01792	2q33.1	#NAME?	4.04008e-20
HNRNPA1P57	2p22.1	-4.94923	4.15738e-20
MS4A2	11q12.1	-3.49699	4.19844e-20
ROPN1B	3q21.2	5.31576	4.68981e-20
KCNMA1-AS3	10q22.3	#NAME?	4.70964e-20
CERS4	19p13.2	-1.89563	4.70964e-20
CFAP53	18q21.1	-1.78306	4.73136e-20
DUSP5	10q25.2	-1.8587	4.82957e-20
GRIK3	1p34.3	-5.65136	4.85185e-20
KIAA0556	16p12.1	-1.28714	4.98602e-20
CFAP70	10q22.2	-2.43796	5.20614e-20
DCTN4	5q33.1	-1.09039	5.28414e-20
CHN2	7p14.3	-2.25206	5.30853e-20
TTC30A	2q31.2	-1.63589	5.33303e-20
TMEM26	10q21.2	-2.90231	5.44368e-20
NDUFAF4	6q16.1	1.15781	5.55663e-20
CREB3L1	11p11.2	-2.47931	5.80784e-20
CYBRD1	2q31.1	-2.41326	5.96817e-20
KIF13B	8p12	-2.19091	6.15473e-20
NEK9	14q24.3	-1.16534	6.15473e-20
NUBPL	14q12	-1.14478	6.15473e-20
GHDC	17q21.2	-1.22242	6.25345e-20
YBX1P2	7q22.3	1.61692	6.42596e-20
DYNC2LI1	2p21	-1.08723	6.64058e-20
ORAI3	16p11.2	-1.28562	6.67123e-20
PIH1D2	11q23.1	-1.69183	7.12405e-20
CHST15	10q26.13	-1.81112	7.26403e-20
SPTLC2	14q24.3	-1.33067	7.26403e-20
CST2	20p11.21	-3.94561	7.2711e-20
FRAT1	10q24.1	-1.36509	7.5758e-20
IQCH	15q23	-2.00271	8.22728e-20
ENTPD8	9q34.3	-4.26392	8.24175e-20
TMEM171	5q13.2	2.69243	8.57049e-20
SBSN	19q13.13	5.03847	8.94518e-20
ZNF814	19q13.43	-1.38684	8.9569e-20
LINC01315	22q13.2	2.45513	9.20311e-20
FRS2	12q15	-1.6441	9.2361e-20
FAAH2	Xp11.21	-1.41461	9.2361e-20
PROM1	4p15.32	5.16687	9.32155e-20
ZNF462	9q31.2	2.17553	9.32155e-20
WBP1L	10q24.32	-1.08653	9.41742e-20
HOXB-AS1	17q21.32	-2.51704	9.46089e-20
CCDC87	11q13.2	-2.0289	9.61211e-20
C18orf65	18q23	-2.72922	9.81981e-20
MMEL1	1p36.32	-3.05485	1.00238e-19
PTP4A2	1p35.2	-1.17571	1.00238e-19
TMC5	16p12.3	-5.72988	1.0299e-19
PLS3-AS1	Xq23	3.8634	1.06245e-19
TCF7L1	2p11.2	2.11332	1.08502e-19
ALDH6A1	14q24.3	-1.52739	1.08502e-19
C9orf40	9q21.13	1.35346	1.09617e-19
PELI1	2p14	1.39114	1.10123e-19
ENO4	10q25.3	-1.99141	1.18887e-19
SOWAHA	5q31.1	-4.60401	1.22833e-19
LRP8	1p32.3	2.56328	1.234e-19
CRY2	11p11.2	-1.26969	1.28545e-19
OTOR	20p12.1	#NAME?	1.29835e-19
C4B	6p21.33	-3.88743	1.44971e-19
EPOR	19p13.2	-1.37025	1.46457e-19
IL22RA2	6q23.3	4.51598	1.48772e-19
LINC02159	5q34	3.57442	1.50015e-19
KAT6B	10q22.2	-1.90863	1.55137e-19
RGMB-AS1	5q15	-1.73131	1.66668e-19
CBR4	4q32.3	-1.3784	1.73943e-19
ASAH1	8p22	-1.46252	1.82729e-19
ICA1	7p21.3	-1.28029	1.90697e-19
PLK1	16p12.2	1.98215	1.93726e-19
FAM57B	16p11.2	-3.07102	1.95707e-19
ARFIP1	4q31.3	-1.05905	2.04235e-19
LYPD6B	2q23.2	-3.42513	2.08432e-19
CAB39L	13q14.2	-1.60161	2.10562e-19
PI3	20q13.12	4.79272	2.1646e-19
SERTAD3	19q13.2	-1.2125	2.20528e-19
ADGRB2	1p35.2	-3.04426	2.24026e-19
LRRC31	3q26.2	-7.27297	2.25049e-19
TMEM192	4q32.3	-1.15835	2.26095e-19
MS4A18	11q12.2	#NAME?	2.2656e-19
ELMOD2	4q31.1	-1.15735	2.29457e-19
PDZK1	1q21.1	-4.33322	2.30291e-19
SLC25A21-AS1	14q13.3	-2.29835	2.37883e-19
CYP2G1P	19q13.2	-4.2039	2.41528e-19
CAMK2N1	1p36.12	-2.92919	2.46854e-19
PEX12	17q12	-1.23179	2.49375e-19
CASZ1	1p36.22	-1.66614	2.6047e-19
SLC16A10	6q21	2.45732	2.63128e-19
PRRG2	19q13.33	-1.38362	2.79178e-19
KITLG	12q21.32	-2.4131	2.87809e-19
FAM72B	1p11.2	2.32117	2.87809e-19
NUDT16L1	16p13.3	-1.13903	2.89135e-19
PRR11	17q23.2	2.33423	2.90467e-19
SUMF1	3p26.1	-1.08834	2.91805e-19
ZFYVE16	5q14.1	-1.47442	2.94781e-19
TPO	2p25.3	-3.18591	3.04471e-19
CSTB	21q22.3	1.36707	3.12443e-19
FANK1	10q26.2	-1.87544	3.15629e-19
NPFFR1	10q22.1	3.06935	3.1769e-19
ACBD4	17q21.31	-1.67032	3.31152e-19
KRT18P10	Yp11.2	-2.20738	3.39871e-19
LINC02412	12q22	#NAME?	3.48226e-19
SLC25A16	10q21.3	-1.24866	3.5097e-19
TMEM268	9q32	-1.17387	3.5421e-19
SERPINB6	6p25.2	-1.07046	3.59805e-19
BPI	20q11.23	4.35022	3.62444e-19
TSPAN33	7q32.1	1.58453	3.62444e-19
HNMT	2q22.1	-1.41592	3.62444e-19
FRMPD2	10q11.22	-4.00855	3.63772e-19
PSMG1	21q22.2	1.2547	3.63772e-19
FAM47E-STBD1	4q21.1	-3.58337	3.77127e-19
NDC80	18p11.32	2.15894	3.77439e-19
SALL2	14q11.2	-2.29205	3.81283e-19
KIFC1	6p21.32	1.89025	3.86942e-19
ACRV1	11q24.2	1.73788	3.90879e-19
CATSPERG	19q13.2	-1.79475	3.94863e-19
CHST2	3q24	1.85706	4.0518e-19
LRP2BP	4q35.1	-1.37978	4.0518e-19
TMEM210	9q34.3	-3.61253	4.12994e-19
GSDMC	8q24.21	3.5317	4.25834e-19
VIM-AS1	10p13	2.93395	4.30169e-19
CBLN4	20q13.2	-3.40646	4.34491e-19
ZNF44	19p13.2	-1.18276	4.38971e-19
RASGEF1B	4q21.21	1.28275	4.45896e-19
RERG-IT1	12p12.3	-4.6247	4.47346e-19
COG2	1q42.2	-1.10506	4.54599e-19
ANKRD24	19p13.3	-2.13682	4.74256e-19
LINC00243	6p21.33	-2.86776	4.80401e-19
RABL3	3q13.33	-1.16207	4.81291e-19
EMX1	2p13.2	-5.21335	4.92249e-19
LEO1	15q21.2	-1.09402	4.95675e-19
ZNF652	17q21.32	-1.25853	4.97962e-19
NPM2	8p21.3	2.92761	4.99804e-19
ENTPD5	14q24.3	-1.48136	4.99804e-19
CPB1	3q24	-5.66358	5.12845e-19
LINC00922	16q21	-3.28117	5.2812e-19
UBASH3B	11q24.1	2.30298	5.29132e-19
CYP21A1P	6p21.33	-4.47766	5.34489e-19
SCGB1D2	11q12.3	-7.36649	5.36689e-19
CCDC173	2q31.1	-2.28776	5.39457e-19
LRRC26	9q34.3	-5.00157	5.5093e-19
ULBP1	6q25.1	3.38172	5.53518e-19
USP30	12q24.11	-1.11799	5.59154e-19
PDCL3P5	6q25.1	1.73197	5.59921e-19
ARFGEF3	6q23.3-q24.1	-2.62895	5.6123e-19
TRERF1	6p21.1	-1.83327	5.66426e-19
ORC1	1p32.3	2.05187	5.84927e-19
RARRES1	3q25.32	3.30958	5.97413e-19
KRT223P	17q21.2	#NAME?	5.97636e-19
AMER1	Xq11.2	1.79202	6.05727e-19
NBR1	17q21.31	-1.20493	6.35906e-19
COL4A3BP	5q13.3	-1.39839	6.38841e-19
FOSL1	11q13.1	2.47156	6.41791e-19
HEPACAM2	7q21.2	-5.43831	6.46223e-19
ACE2	Xp22.2	3.35209	6.4996e-19
SEZ6L	22q12.1	-4.24555	6.68665e-19
TRIM62	1p35.1	-1.07931	6.71946e-19
ERVE-1	17q11.2	-3.39617	6.93207e-19
PCAT18	18q11.2	-5.7601	7.09811e-19
RAB19	7q34	-2.44598	7.13215e-19
HSD17B8	6p21.32	-1.44451	7.50761e-19
GIPR	19q13.32	-2.9188	7.61876e-19
HOGA1	10q24.2	-3.01557	7.72473e-19
ECI2	6p25.2	-1.50712	7.72473e-19
MPV17L	16p13.11	-3.33539	7.80308e-19
CASC16	16q12.1-q12.2	#NAME?	7.94732e-19
TRPM8	2q37.1	3.69595	8.04177e-19
SLC39A9	14q24.1	-1.13822	8.08004e-19
GSTCD	4q24	-1.31303	8.38882e-19
GFRA3	5q31.2	4.51711	8.50853e-19
FYCO1	3p21.31	-1.62902	8.74943e-19
PLA2G12A	4q25	-1.19364	9.49018e-19
YBX3	12p13.2	1.45509	9.53392e-19
ANKLE1	19p13.11	2.40682	9.56952e-19
MTFR2	6q23.3	1.99722	9.56952e-19
COTL1	16q24.1	1.76437	9.6664e-19
FBXL16	16p13.3	-3.1238	9.87169e-19
MSI2	17q22	-1.74718	9.9716e-19
AP1G2	14q11.2	-1.43168	1.00725e-18
SFRP1	8p11.21	5.01094	1.02774e-18
TAF1A-AS1	1q41	-1.44793	1.02774e-18
ITGB5	3q21.2	-1.35874	1.06017e-18
C4A	6p21.33	-4.0653	1.0709e-18
LAMP5	20p12.2	-3.17755	1.07584e-18
CCDC74B	2q21.1	-3.19449	1.09267e-18
TMC3	15q25.1	-2.7518	1.10365e-18
ZBTB4	17p13.1	-1.1537	1.10881e-18
CSAD	12q13.13	-1.93766	1.13233e-18
LINC01489	12p12.3	-3.24748	1.13491e-18
TMEM232	5q22.1	-2.48367	1.14807e-18
ETNK2	1q32.1	-2.52725	1.16602e-18
STC2	5q35.2	-3.50776	1.19521e-18
PDE7A	8q13.1	1.52808	1.19521e-18
FOXN1	17q11.2	-3.98281	1.19947e-18
CEP126	11q22.1	-2.57317	1.19969e-18
ASB8	12q13.11	-1.06615	1.20523e-18
TMEM141	9q34.3	-1.24782	1.21079e-18
CALCOCO2	17q21.32	-1.02221	1.25578e-18
FOXM1	12p13.33	2.31262	1.2754e-18
ACVR1B	12q13.13	-1.33942	1.28129e-18
SCAMP1	5q14.1	-1.22243	1.2872e-18
PRR7-AS1	5q35.3	2.00421	1.30015e-18
RIIAD1	1q21.3	-4.16757	1.35311e-18
PATZ1	22q12.2	-1.23918	1.36955e-18
CYP17A1	10q24.32	-1.97497	1.37577e-18
APPL2	12q23.3	-1.23532	1.39499e-18
ANP32E	1q21.2	1.69013	1.40908e-18
UGDH	4p14	-1.50538	1.41558e-18
HOXB1	17q21.32	#NAME?	1.43572e-18
IQUB	7q31.32	-2.51987	1.43647e-18
LINC02447	4p16.1	-1.86021	1.4589e-18
CFAP44	3q13.2	-1.92537	1.46564e-18
HMGCL	1p36.11	-1.09626	1.49664e-18
PTX3	3q25.32	4.78399	1.51048e-18
MRAS	3q22.3	1.58076	1.51048e-18
CTAGE3P	13q14.3	-2.8829	1.51086e-18
AZU1	19p13.3	-3.83107	1.52908e-18
N4BP3	5q35.3	-1.88612	1.53021e-18
SLC49A3	4p16.3	-2.43658	1.57109e-18
HOMEZ	14q11.2	-1.09407	1.58695e-18
NHLRC4	16p13.3	-2.54201	1.62933e-18
TPBG	6q14.1	-1.45433	1.63548e-18
RAD50	5q31.1	-1.13745	1.63548e-18
CPEB4	5q35.2	-1.49277	1.64303e-18
GTSE1	22q13.31	1.81765	1.65061e-18
RALGAPA1	14q13.2	-1.44142	1.73191e-18
SUV39H2	10p13	1.35228	1.79753e-18
SKA1	18q21.1	1.94056	1.82554e-18
PRAME	22q11.22	9.44814	1.84617e-18
ANKRD45	1q25.1	2.4909	1.85091e-18
SLC22A18	11p15.4	-1.73975	1.85091e-18
RRAGD	6q15	1.69402	1.87819e-18
CA9	9p13.3	6.01399	1.90275e-18
ZNF799	19p13.2	-1.17457	1.9043e-18
DHRS2	14q11.2	-5.75309	1.96941e-18
ELF5	11p13	5.39567	2.0149e-18
CFAP46	10q26.3	-5.28722	2.02164e-18
KRT8	12q13.13	-1.56913	2.02404e-18
RORC	1q21	-2.74931	2.03338e-18
DLL3	19q13.2	4.17838	2.03465e-18
UMAD1	7p21.3	-1.13474	2.08413e-18
CST5	20p11.21	#NAME?	2.10737e-18
CBX2	17q25.3	3.46131	2.13787e-18
MMP12	11q22.2	4.31138	2.16936e-18
SH3BP1	22q13.1	1.4192	2.16936e-18
FAH	15q25.1	-1.81741	2.21327e-18
CETN3	5q14.3	-1.00167	2.21327e-18
LINC01127	2q11.2	2.73452	2.28191e-18
MRPS17P1	1p34.1	2.10757	2.31315e-18
KLHDC7A	1p36.13	-5.75324	2.33857e-18
CNGB1	16q21	3.73379	2.37808e-18
FAM89A	1q42.2	1.63727	2.45234e-18
MMP7	11q22.2	4.4359	2.46365e-18
INAVA	1q32.1	3.68537	2.53874e-18
CENPN	16q23.2	1.56099	2.53874e-18
LRRC37A3	17q24.1	-1.66704	2.70014e-18
KIF18B	17q21.31	2.24613	2.74205e-18
MAP3K21	1q42.2	2.58345	2.76961e-18
CD46	1q32.2	-1.40902	2.85852e-18
FANCA	16q24.3	2.01592	2.8671e-18
PCGF2	17q12	-1.03884	2.8671e-18
RUNX3	1p36.11	2.21295	2.88032e-18
ZIC4	3q24	5.79962	2.97602e-18
TRIM8	10q24.32	-1.06578	3.0002e-18
PLIN5	19p13.3	-3.82927	3.16743e-18
AMD1	6q21	1.39856	3.17346e-18
RAB6B	3q22.1	1.95985	3.20532e-18
ABTB2	11p13	2.33223	3.23749e-18
ST3GAL6-AS1	3q12.1	2.42433	3.24037e-18
MALRD1	10p12.31	-3.03742	3.27986e-18
STOX2	4q35.1	2.45565	3.27986e-18
NFE2L3	7p15.2	1.88283	3.27986e-18
IFNAR2	21q22.11	1.08384	3.29497e-18
C20orf96	20p13	-1.28862	3.32805e-18
LRFN2	6p21.2-p21.1	-4.00561	3.35389e-18
C1QTNF7	4p15.32	-3.7297	3.42925e-18
SEMA3B	3p21.31	-3.01174	3.44506e-18
FSCN1	7p22.1	2.15474	3.47144e-18
HEMK1	3p21.31	-1.4358	3.47144e-18
CASC4	15q15.3	-1.28538	3.47144e-18
CERS6	2q24.3	-1.99179	3.56336e-18
CDC45	22q11.21	1.95722	3.5963e-18
POC1B-AS1	12q21.33	-1.47205	3.5963e-18
CXCL3	4q13.3	2.82001	3.61998e-18
GREB1L	18q11.1-q11.2	-3.10545	3.64627e-18
HOXB2	17q21.32	-3.30061	3.69984e-18
CCNDBP1	15q15.2	-1.05466	3.69984e-18
IL1R2	2q11.2	2.26429	4.00441e-18
TNFRSF21	6p12.3	1.91807	4.02287e-18
TP53TG1	7q21.12	-1.64235	4.10391e-18
C3orf52	3q13.2	-2.05591	4.1354e-18
MAP3K1	5q11.2	-1.9949	4.1354e-18
LPIN1	2p25.1	1.70793	4.1354e-18
VLDLR-AS1	9p24.2	2.47944	4.17362e-18
SLC22A4	5q31.1	-1.80227	4.17362e-18
SERPINA5	14q32.13	-5.66054	4.21544e-18
DNER	2q36.3	4.7947	4.34572e-18
MCM10	10p13	2.2694	4.47183e-18
PDCL3P4	3q12.3	-2.11108	4.47183e-18
FITM2	20q13.12	-1.25352	4.49244e-18
TNXA	6p21.33	-4.48766	4.52354e-18
HACD3	15q22.31	-1.35712	4.58288e-18
SORD	15q21.1	-1.6534	4.75461e-18
DEPDC1-AS1	1p31.3-p31.2	2.93091	4.76812e-18
PIM1	6p21.2	1.48577	4.82433e-18
ROCR	17q24.3	6.86144	4.82986e-18
AHNAK	11q12.3	-1.53961	4.83917e-18
GPRC5C	17q25.1	-2.66352	4.91014e-18
FUT8-AS1	14q23.3	-2.1561	4.91014e-18
IGSF9B	11q25	-3.51646	4.98215e-18
SPATA6L	9p24.2-p24.1	-2.78307	4.98215e-18
SLC16A1-AS1	1p13.2	1.92547	5.2484e-18
SMOC1	14q24.1	3.84521	5.27258e-18
CASP16P	16p13.3	-2.68602	5.46564e-18
WDR93	15q26.1	-2.34044	5.52033e-18
CCNB2	15q22.2	1.91934	5.54576e-18
HMGCS2	1p12	-6.88939	5.56286e-18
STK36	2q35	-1.42104	5.71807e-18
NPAS1	19q13.32	-2.05162	5.86423e-18
TRH	3q22.1	-4.05772	5.9273e-18
MARCO	2q14.2	4.70387	6.09655e-18
SNHG26	7p15.3	2.58372	6.12555e-18
OR7E38P	7q21.3	1.78909	6.15385e-18
CXCL1	4q13.3	3.3709	6.1796e-18
RAET1L	6q25.1	5.19098	6.32522e-18
TMEM135	11q14.2	-1.5808	6.47222e-18
PAFAH2	1p36.11	-1.02669	6.49717e-18
CISD3	17q12	-1.29243	6.7757e-18
LRRC56	11p15.5	-2.05698	6.84332e-18
CMTM7	3p22.3	1.70735	6.94343e-18
QDPR	4p15.32	-1.47946	6.94343e-18
HIGD1B	17q21.31	-1.51418	6.97021e-18
LINC00663	19p13.11	-1.32136	6.97021e-18
RGS5	1q23.3	-2.07985	7.0023e-18
C1QTNF3	5p13.2	-2.45107	7.02932e-18
ULK4	3p22.1	-1.52179	7.09947e-18
ACOT2	14q24.3	-1.27241	7.13217e-18
SRRM3	7q11.23	-2.28063	7.28059e-18
KLK6	19q13.3	6.04883	7.52103e-18
CHRM3	1q43	3.94731	7.62722e-18
PDGFD	11q22.3	-2.04113	7.69759e-18
ARHGAP32	11q24.3	-1.78334	8.11288e-18
SMIM1	1p36.32	-1.61948	8.15019e-18
FSTL4	5q31.1	-2.97641	8.4535e-18
FANCE	6p21.31	1.45004	8.49237e-18
CFAP45	1q23.2	-2.21021	8.62273e-18
LINC01411	5q35.2	-4.40206	8.94129e-18
KCNQ4	1p34.2	3.22803	9.0258e-18
ACSM1	16p12.3	-2.86325	9.19963e-18
PDCD5	19q13.11	1.20557	9.23516e-18
MKRN2OS	3p25.2	-2.69849	9.32708e-18
OVOL3	19q13.12	2.3089	9.83739e-18
LINC00160	21q22.12	-3.60971	9.9425e-18
ATG16L1	2q37.1	-1.02591	1.00643e-17
LYPD6	2q23.2	-2.84018	1.01496e-17
YTHDC2	5q22.2	-1.21326	1.01496e-17
LINC00963	9q34.11	-1.08094	1.01496e-17
CASD1	7q21.3	-1.56655	1.01889e-17
ARL3	10q24.32	-1.16207	1.01889e-17
FUCA1	1p36.11	-1.29205	1.04958e-17
PBLD	10q21.3	-1.16085	1.07133e-17
NSG2	5q35.2	-3.32998	1.07144e-17
MPP2	17q21.31	-2.61388	1.07548e-17
LINC01644	22q13.31	#NAME?	1.10108e-17
ADCY6	12q13.12	-1.24419	1.11456e-17
AUNIP	1p36.11	1.86784	1.12564e-17
MINDY4B	3q25.1	-2.64985	1.13e-17
RDH10	8q21.11	2.41548	1.13e-17
SFXN2	10q24.32	-1.76126	1.18352e-17
PVR	19q13.31	1.291	1.18811e-17
RETSAT	2p11.2	-1.11532	1.18811e-17
EGFR	7p11.2	2.23643	1.20628e-17
LASP1	17q12	-1.06106	1.21182e-17
CPA4	7q32.2	2.81145	1.25665e-17
SIRT3	11p15.5	-1.21319	1.26918e-17
PGBD5	1q42.13	3.28933	1.28177e-17
CNGA3	2q11.2	-3.21494	1.34521e-17
ZHX1-C8orf76	8q24.13	1.35229	1.40385e-17
KCND3	1p13.2	-3.86061	1.41777e-17
FAM19A3	1p13.2	3.36044	1.42411e-17
RALGPS1	9q33.3	-1.66648	1.43081e-17
BMP4	14q22.2	-2.54022	1.4837e-17
YPEL2	17q22	-1.44809	1.50634e-17
CST4	20p11.21	-3.95414	1.53519e-17
HRCT1	9p13.3	3.78826	1.59921e-17
TKFC	11q12.2	-1.10278	1.64085e-17
TOGARAM1	14q21.2	-1.53869	1.67349e-17
RPS10P5	20p13	-1.56484	1.69006e-17
LINC00634	22q13.2	2.47507	1.72645e-17
TGFA	2p13.3	2.3446	1.73157e-17
VIPR1	3p22.1	-2.30665	1.73157e-17
RAD54L	1p34.1	2.18334	1.77409e-17
E2F3	6p22.3	1.35987	1.77409e-17
EML2	19q13.32	-1.25433	1.79164e-17
GATA6-AS1	18q11.2	2.62381	1.7989e-17
CTSO	4q32.1	-1.07078	1.80809e-17
ACER2	9p22.1	-2.27106	1.81638e-17
AFF1	4q21.3-q22.1	-1.49355	1.83434e-17
DUBR	3q13.12	-1.82682	1.86227e-17
TM7SF2	11q13.1	-1.90841	1.90061e-17
MRPS30	5p12	-1.20939	1.90931e-17
BCL2L10	15q21.2	2.18276	1.91166e-17
ERLNC1	1q32.1	-3.5067	1.91932e-17
SMC1B	22q13.31	3.34926	1.93567e-17
PNPLA7	9q34.3	-2.06407	1.96376e-17
USB1	16q21	1.10263	1.96376e-17
VSTM5	11q21	3.024	1.97138e-17
CNKSR2	Xp22.12	2.74642	1.98038e-17
PLCH1	3q25.31	3.258	2.00637e-17
RSU1	10p13	1.29032	2.00637e-17
NUMA1	11q13.4	-1.20427	2.00637e-17
LRRC27	10q26.3	-1.19138	2.00637e-17
CEP55	10q23.33	1.69841	2.03689e-17
SIDT1-AS1	3q13.2	#NAME?	2.08065e-17
PLOD1	1p36.22	1.06297	2.12006e-17
UQCRHL	1p36.21	1.02862	2.141e-17
CCL18	17q12	3.63031	2.1835e-17
RGS20	8q11.23	3.06264	2.21669e-17
SLC7A5P1	16p11.2	2.28802	2.25638e-17
DUSP4	8p12	-2.95372	2.26947e-17
HRASLS	3q29	2.72601	2.26947e-17
KCNK6	19q13.2	-1.93456	2.26947e-17
EWSAT1	15q23	-3.86959	2.54218e-17
MUC1	1q22	-3.01232	2.57722e-17
PDE9A	21q22.3	2.28762	2.57722e-17
KIF3A	5q31.1	-1.22197	2.66632e-17
TUBB6	18p11.21	1.65464	2.70307e-17
LOXL1-AS1	15q24.1	-1.38507	2.70307e-17
TOM1L1	17q23.2	-1.50291	2.8022e-17
PTTG1	5q33.3	1.6579	2.84274e-17
TPX2	20q11.21	1.94248	2.87073e-17
CPA6	8q13.2	-2.56811	2.90681e-17
GPRC5A	12p13.1	-2.3984	3.00318e-17
ZER1	9q34.11	-1.01936	3.36501e-17
SMPD3	16q22.1	-2.26046	3.54079e-17
SHROOM3	4q21.1	-1.47721	3.61312e-17
KRT83	12q13.13	4.82406	3.64124e-17
GNA14	9q21.2	-2.53973	3.64124e-17
METRN	16p13.3	-2.40886	3.64124e-17
POLK	5q13.3	-1.1441	3.64124e-17
FGFBP1	4p15.32	6.06261	3.69176e-17
CCL20	2q36.3	2.4891	3.73004e-17
ABRACL	6q24.1	1.24208	3.73004e-17
TMEM116	12q24.13	-1.33487	3.76413e-17
XYLT2	17q21.33	-1.15427	3.87868e-17
ELOVL2-AS1	6p24.2	-6.36073	3.88388e-17
RANBP1	22q11.21	1.16589	3.97322e-17
C1orf21	1q25.3	-2.25813	4.15306e-17
CEACAM6	19q13.2	-4.76607	4.16112e-17
TMSB15B	Xq22.2	2.58266	4.16643e-17
TTC7A	2p21	1.05025	4.16643e-17
CTPS1	1p34.2	1.7562	4.38351e-17
RBM43	2q23.3	-1.58149	4.40348e-17
CHI3L1	1q32.1	3.13115	4.4669e-17
FEM1C	5q22.3	-1.03734	4.4669e-17
KIF9	3p21.31	-1.14278	4.58171e-17
RNASEL	1q25.3	-1.34374	4.60257e-17
PPM1J	1p13.2	-1.96192	4.64767e-17
HR	8p21.3	2.55613	4.66884e-17
SEMA3C	7q21.11	-2.51216	4.78877e-17
ABCA2	9q34.3	-1.354	4.9085e-17
IGDCC3	15q22.31	-5.30978	4.97771e-17
SLC29A3	10q22.1	-1.12167	5.08378e-17
LINC02292	14q32.13	-3.77678	5.10621e-17
MKRN3	15q11.2	6.39628	5.18314e-17
ERI2	16p12.3	-1.25202	5.34095e-17
HDAC11	3p25.1	-1.5622	5.36524e-17
TPSAB1	16p13.3	-3.16784	5.84891e-17
ZNF19	16q22.2	-1.23084	5.96377e-17
SCAMP4	19p13.3	-1.02142	5.99087e-17
CCDC160	Xq26.2	-3.34298	6.04932e-17
RAB11FIP3	16p13.3	-1.24643	6.23655e-17
BUB1	2q13	1.92402	6.29744e-17
BIRC5	17q25.3	2.12339	6.32605e-17
PIP	7q34	-8.23097	6.48692e-17
POLR3G	5q14.3	1.72555	6.53846e-17
LINC00265	7p14.1	-1.46318	6.53846e-17
THTPA	14q11.2	-1.27441	6.56816e-17
HGD	3q13.33	-4.77632	6.66239e-17
PEX11G	19p13.2	-1.44567	6.79747e-17
ZNF441	19p13.2	-1.56638	7.04382e-17
PRKAG3	2q35	3.26425	7.05331e-17
DNMBP	10q24.2	-1.78555	7.07121e-17
IDNK	9q21.32	-1.25297	7.17723e-17
TRIM23	5q12.3	-1.20144	7.46125e-17
ARSD	Xp22.33	-1.39516	7.52427e-17
KBTBD3	11q22.3	-1.12773	7.52427e-17
FAM110C	2p25.3	-2.36839	7.637e-17
HLA-DOB	6p21.32	2.30351	7.79159e-17
DGCR9	22q11.21	2.43776	7.85635e-17
SULT2B1	19q13.3	-3.19175	8.11008e-17
SKA3	13q12.11	1.56681	8.14685e-17
KRT6B	12q13.13	5.0684	8.54752e-17
NASP	1p34.1	1.07113	8.59002e-17
ST3GAL6	3q12.1	1.49823	8.62896e-17
EPN3	17q21.33	-1.53823	8.66255e-17
GLIPR2	9p13.3	1.36413	8.66255e-17
HECTD2	10q23.32	-1.5801	8.83199e-17
IKBKB	8p11.21	-1.27004	9.19246e-17
SNX25	4q35.1	-1.05983	9.3781e-17
STEAP1B	7p15.3	1.94327	9.42058e-17
MAML3	4q31.1	-1.69117	9.46327e-17
SLPI	20q13.12	3.35154	9.55526e-17
LINC00271	6q23.3	-2.07395	9.74817e-17
UBL3	13q12.3	-1.27154	9.78611e-17
CLDN16	3q28	3.07217	9.87498e-17
NTAN1P2	8q21.3	-1.38673	9.87498e-17
ANKRD19P	9q22.31	-1.25322	9.97096e-17
LINC00475	9q22.31	-2.7561	1.00678e-16
RPS2P32	7p15.3	1.72118	1.01593e-16
EFHC1	6p12.2	-1.47771	1.01593e-16
SSC5D	19q13.42	-2.02589	1.0311e-16
POLD4	11q13.2	-1.01128	1.03577e-16
MGST2	4q31.1	-1.08612	1.04583e-16
ENPP7P10	4p16.1	-2.56109	1.05117e-16
TMEM87B	2q13	-1.30583	1.07175e-16
CHEK1	11q24.2	1.72186	1.07592e-16
CCDC71L	7q22.3	1.15216	1.08637e-16
NCOA7	6q22.31-q22.32	1.75072	1.09692e-16
FAM72A	1q32.1	1.72195	1.11259e-16
AP2B1	17q12	-1.02994	1.11259e-16
SAP30L-AS1	5q33.2	-1.60178	1.11762e-16
PLPPR3	19p13.3	-5.66428	1.12841e-16
UCK2	1q24.1	1.05267	1.13358e-16
RIMS4	20q13.12	-5.27727	1.13871e-16
ABCA3	16p13.3	-1.55201	1.14387e-16
RHBDF2	17q25.3	1.26135	1.15497e-16
NFATC4	14q12	-1.93342	1.1602e-16
KIF5C	2q23.1-q23.2	-2.86494	1.17e-16
TTLL9	20q11	-2.71346	1.17e-16
IZUMO4	19p13.3	-1.98641	1.17e-16
IGF1R	15q26.3	-2.06071	1.18744e-16
CPE	4q32.3	-1.80143	1.2106e-16
LYN	8q12.1	1.52313	1.2106e-16
TMEM254	10q22.3	-1.20213	1.22234e-16
MRPL2	6p21.1	1.05746	1.25258e-16
CBR3-AS1	21q22.12	-1.73572	1.26473e-16
CDC25B	20p13	1.41076	1.27699e-16
KHDRBS3	8q24.23	1.83828	1.28198e-16
STRN3	14q12	-1.14646	1.30776e-16
NTN4	12q22	-2.96038	1.36873e-16
EHD4-AS1	15q15.1	-2.23232	1.38215e-16
CDCA5	11q13.1	1.96477	1.38824e-16
GUSBP9	5q13.2	-2.49656	1.40004e-16
MSL3P1	2q37.1	2.35398	1.4028e-16
ABCD3	1p21.3	-1.27985	1.41264e-16
HID1-AS1	17q25.1	-2.00164	1.41891e-16
MELK	9p13.2	1.95711	1.43189e-16
ST8SIA6	10p12.33	-4.06728	1.48999e-16
LINC01736	1q42.13	-2.8888	1.52813e-16
ACTR3B	7q36.1-q36.2	1.61935	1.53273e-16
LINC01600	6p25.2	2.70628	1.547e-16
LRRC6	8q24.22	-1.8342	1.56063e-16
ZNF488	10q11.22	2.78157	1.57476e-16
GPM6B	Xp22.2	2.00068	1.57476e-16
LINC01694	21q22.3	2.56224	1.59214e-16
DNAH17-AS1	17q25.3	3.65861	1.6128e-16
PRDX4	Xp22.11	1.18978	1.64498e-16
GALNTL6	4q34.1	-2.6195	1.6481e-16
PRTG	15q21.3	-2.594	1.69316e-16
CEP120	5q23.2	-1.11873	1.70849e-16
KLF5	13q22.1	2.34767	1.71621e-16
CYP2A7	19q13.2	-3.73331	1.71852e-16
NRTN	19p13.3	2.96336	1.73957e-16
INTS6L	Xq26.3	1.18624	1.73957e-16
AKR7L	1p36.13	-2.10939	1.74743e-16
CCND1	11q13.3	-2.00081	1.78244e-16
MCRIP2P1	Xq26.2	3.06775	1.78823e-16
JADE2	5q31.1	-1.53217	1.79858e-16
MSN	Xq12	1.21005	1.85345e-16
TMEM9B-AS1	11p15.4	-1.48285	1.86069e-16
HORMAD1	1q21.3	8.86732	1.87356e-16
PDZPH1P	5q21.2	#NAME?	1.87548e-16
PTCHD1	Xp22.11	5.52745	1.88034e-16
IL1RL2	2q12.1	2.29407	1.88034e-16
FMN1	15q13.3	-1.84401	1.88034e-16
LIN7A	12q21.31	-2.89034	1.92665e-16
AGBL2	11p11.2	-1.92803	2.02631e-16
MPZL2	11q24	1.56713	2.08553e-16
SLC9A6	Xq26.3	1.22619	2.08553e-16
ASB16	17q21.31	-1.57892	2.11515e-16
KIF20A	5q31.2	1.86514	2.13555e-16
FAM83D	20q11.23	2.285	2.14263e-16
VIPR1-AS1	3p22.1	-2.16383	2.14263e-16
LRP10	14q11.2	-1.07768	2.14263e-16
RAB3A	19p13.11	-1.23413	2.19531e-16
PLAT	8p11.21	-2.19835	2.29557e-16
E2F2	1p36.12	1.73955	2.36397e-16
TMEM184A	7p22.3	-1.83189	2.43583e-16
CCDC150	2q33.1	1.75741	2.50984e-16
IFITM2	11p15.5	-1.70224	2.54691e-16
UBR1	15q15.2	-1.25897	2.55687e-16
LYPD1	2q21.2	2.19558	2.59156e-16
HSDL2	9q32	-1.34065	2.6567e-16
TTC25	17q21.2	-1.58882	2.66866e-16
FDCSP	4q13.3	5.84771	2.71855e-16
SYT1	12q21.2	-3.62448	2.75715e-16
KERA	12q21.33	-3.17397	2.76577e-16
UQCRQ	5q31.1	-1.15429	2.79619e-16
TMEM30B	14q23.1	-1.39807	2.80877e-16
PKP1	1q32.1	3.80254	2.81645e-16
FBXL7	5p15.1	-2.1235	2.81645e-16
BLM	15q26.1	1.72069	2.81645e-16
NOXRED1	14q24.3	-1.55814	2.81645e-16
PPP1R26-AS1	9q34.3	-1.44086	2.82913e-16
ZMAT1	Xq22.1	-1.66053	2.85633e-16
CIPC	14q24.3	-1.07617	2.86919e-16
NIPAL1	4p12	2.26847	2.90811e-16
MEIS3P2	17p11.2	-2.51614	3.00354e-16
RHOH	4p14	-2.09268	3.02153e-16
EZH2	7q36.1	1.50332	3.02153e-16
TTC30B	2q31.2	-1.3388	3.03513e-16
TOM1L2	17p11.2	-1.30552	3.10945e-16
RNF208	9q34.3	-1.75992	3.12163e-16
PUM3	9p24.2	1.14072	3.12163e-16
CCNA2	4q27	1.69168	3.18003e-16
B3GNT4	12q24.31	1.51905	3.21057e-16
CRAT	9q34.11	-2.05626	3.25598e-16
FEM1AP2	18p11.21	#NAME?	3.28081e-16
RGL3	19p13.2	-3.08147	3.28344e-16
FCF1P2	3p21.31	-1.05833	3.31496e-16
C16orf46	16q23.2	-1.46782	3.34678e-16
C7orf61	7q22.1	1.80893	3.36134e-16
CSRP2	12q21.2	2.07283	3.39411e-16
JRKL	11q21	1.12826	3.40937e-16
PLPPR2	19p13.2	-1.11108	3.45757e-16
PFDN2	1q23.3	1.04718	3.45757e-16
TBCK	4q24	-1.18177	3.49074e-16
DOK7	4p16.3	-3.83927	3.52019e-16
ZNF540	19q13.13	-1.60329	3.55396e-16
SREK1	5q12.3	-1.0435	3.64084e-16
ANG	14q11.2	-1.59595	3.69228e-16
PRKCQ-AS1	10p14	3.09719	3.76555e-16
ABHD15	17q11.2	-1.03959	3.79733e-16
PCDHB9	5q31.3	2.23631	3.85315e-16
MEX3A	1q22	2.95295	3.89008e-16
LINC01342	1p36.33	-3.7039	3.95463e-16
CAVIN4	9q31.1	1.66353	4.22683e-16
ILDR1	3q13.33	-1.28669	4.35432e-16
RD3	1q32.3	#NAME?	4.36787e-16
PTDSS1	8q22.1	1.10608	4.4132e-16
UGT2B7	4q13.2	4.68429	4.43036e-16
PDK1	2q31.1	1.29343	4.43049e-16
RAD51-AS1	15q15.1	-1.40541	4.45038e-16
TTYH1	19q13.42	5.54923	4.49296e-16
ZNF597	16p13.3	-1.11667	4.55629e-16
SPATA24	5q31.2	-1.16943	4.64386e-16
SLC48A1	12q13.11	-1.01059	4.71196e-16
OMD	9q22.31	-3.12991	4.75702e-16
HPGDS	4q22.3	-1.91119	4.82131e-16
CASC2	10q26.11	-1.66868	4.91392e-16
DKC1	Xq28	1.08404	4.91392e-16
N6AMT1	21q21.3	-1.12549	4.93596e-16
TRIP13	5p15.33	1.72123	4.9553e-16
ATP10B	5q34	3.43638	4.97473e-16
SSBP2	5q14.1	-1.55407	4.97473e-16
LMO4	1p22.3	2.00619	5.14742e-16
MAP7D3	Xq26.3	1.54269	5.14742e-16
ZNF280B	22q11.22	3.28697	5.2228e-16
PHYHD1	9q34.11	-3.87095	5.24622e-16
UEVLD	11p15.1	-1.18681	5.26679e-16
CHAC1	15q15.1	1.90143	5.2904e-16
AIF1L	9q34.12-q34.13	2.06761	5.31411e-16
ZNF20	19p13.2	-1.20939	5.36486e-16
CLGN	4q31.1	-4.31884	5.44339e-16
GGH	8q12.3	1.9183	5.46779e-16
LZTFL1	3p21.31	-1.46932	5.49229e-16
LAMP3	3q27.1	2.6603	5.65421e-16
LURAP1L	9p23	-1.89154	5.73373e-16
DDC	7p12.2-p12.1	3.7752	5.79937e-16
PLA2G16	11q12.3-q13.1	-1.94183	5.81437e-16
SKP2	5p13.2	1.50213	6.13446e-16
OTX1	2p15	2.60861	6.15509e-16
ZSWIM5	1p34.1	-2.43943	6.15509e-16
SPRED2	2p14	-1.39081	6.52634e-16
C16orf95	16q24.2	1.12908	6.58851e-16
KIF28P	1q44	-2.39533	7.09032e-16
ZNF175	19q13.41	-1.64983	7.19081e-16
KIAA1257	3q21.3	-2.53333	7.22294e-16
TMEM178A	2p22.1	-2.24833	7.25522e-16
RGMB	5q15	-1.07105	7.28764e-16
LINC01143	2p13.3	3.6654	7.32548e-16
CCDC183-AS1	9q34.3	-1.74174	7.50169e-16
SLCO4A1-AS1	20q13.33	4.508	7.59134e-16
CHST4	16q22.2	3.9492	7.70968e-16
SLC24A2	9p22.1	-3.134	7.79088e-16
SIGIRR	11p15.5	-1.2227	7.97967e-16
HTR6	1p36.13	2.58677	8.02593e-16
TMEM158	3p21.31	2.64236	8.13202e-16
FAM110B	8q12.1	-1.86077	8.2003e-16
CORO2A	9q22.33	-1.51809	8.26916e-16
MRPL15	8q11.23	1.20445	8.26916e-16
PAX9	14q13.3	-2.94194	8.42698e-16
SLC27A2	15q21.2	-2.76713	8.42698e-16
PCDH8	13q14.3	4.49552	8.48193e-16
FAM184B	4p15.32-p15.31	-2.80843	8.49775e-16
GOLGA2P5	12q23.1	-1.67703	8.6646e-16
CHURC1	14q23.3	-1.30557	8.70327e-16
GJB6	13q12.11	4.24179	8.84737e-16
DNAJC1	10p12.31	-1.26341	8.86447e-16
ULBP2	6q25.1	2.17242	8.9039e-16
TAP2	6p21.32	1.88877	9.40158e-16
DHCR24	1p32.3	-1.70663	9.4435e-16
FAM221B	9p13.3	-2.70598	9.60444e-16
ETV3L	1q23.1	3.98518	9.61538e-16
ADAL	15q15.3	-1.18023	9.86113e-16
EPB41L4A	5q22.1-q22.2	-2.23863	1.00044e-15
LMNTD2	11p15.5	-1.95525	1.00489e-15
MT1H	16q13	3.32375	1.00999e-15
DPF3	14q24.2	2.20159	1.03945e-15
SH3PXD2A-AS1	10q24.33	2.21233	1.04318e-15
PIGV	1p36.11	-1.04077	1.06984e-15
PRSS23	11q14.2	-1.56732	1.07822e-15
PTPRN2	7q36.3	-1.98093	1.08186e-15
CGAS	6q13	1.52006	1.08186e-15
PDK2	17q21.33	-1.15667	1.08186e-15
TTC16	9q34.11	-2.21063	1.09093e-15
MCM5	22q12.3	1.26667	1.09093e-15
C2orf15	2q11.2	-1.29351	1.09579e-15
SLC6A17	1p13.3	2.63148	1.10067e-15
ERFE	2q37.3	2.45485	1.11661e-15
FMNL2	2q23.3	1.47952	1.1272e-15
GPR12	13q12.13	4.95328	1.16964e-15
WDR19	4p14	-1.37928	1.194e-15
SHROOM1	5q31.1	-1.96027	1.2473e-15
RIPK4	21q22.3	1.76208	1.2473e-15
MAML2	11q21	1.64358	1.25285e-15
DEUP1	11q21	2.66793	1.28163e-15
LRRC73	6p21.1	-1.79744	1.31246e-15
GATAD1	7q21.2	-1.01296	1.33808e-15
ANKRD20A5P	18p11.21	-3.05784	1.37775e-15
CYP4A11	1p33	-3.63569	1.3955e-15
FSD1	19p13.3	2.11825	1.3955e-15
2020-03-02	1q41	-1.35414	1.3955e-15
CYP4F22	19p13.12	-4.18666	1.40168e-15
CRNDE	16q12.2	-1.09833	1.42197e-15
NFIA	1p31.3	-2.03638	1.44893e-15
NUP93	16q13	1.14671	1.46259e-15
TMED7	5q22.3	-1.23329	1.47639e-15
DEPDC1	1p31.3	2.11283	1.50437e-15
CIB2	15q25.1	1.88409	1.50437e-15
RMND1	6q25.1	-1.15877	1.53287e-15
CLCN5	Xp11.23	1.16471	1.56273e-15
MBD6	12q13.3	-1.02335	1.59316e-15
MAGEB17	Xp22.2	-4.15606	1.6002e-15
LINC00707	10p14	4.86327	1.60344e-15
ATOH7	10q21.3	2.95722	1.60728e-15
LINC00880	3q25.31	2.20604	1.65324e-15
CYP4Z1	1p33	-6.59197	1.66027e-15
KLHL34	Xp22.12	3.22415	1.66699e-15
MIPEP	13q12.12	-1.1158	1.66699e-15
ANKRD20A11P	21q11.2	-3.89136	1.67624e-15
SEC14L2	22q12.2	-2.49242	1.68181e-15
ATP1A2	1q23.2	-4.38661	1.68921e-15
DBF4	7q21.12	1.04054	1.72033e-15
ATP1B3	3q23	1.02178	1.72033e-15
SLC34A2	4p15.2	5.03655	1.76131e-15
HASPIN	17p13.2	1.99003	1.76936e-15
EPHB6	7q34	2.00741	1.77628e-15
NMB	15q25.2	1.67715	1.77628e-15
SEL1L3	4p15.2	1.47331	1.793e-15
SLCO5A1	8q13.3	2.43554	1.80001e-15
MTX3	5q14.1	-1.24965	1.80001e-15
CERS6-AS1	2q24.3	-1.7811	1.80935e-15
MEIG1	10p13	1.92255	1.83248e-15
FOXP4-AS1	6p21.1	2.36739	1.84216e-15
LINC01679	21q22.3	1.80197	1.85032e-15
MCF2L2	3q27.1	1.65595	1.89266e-15
HPN	19q13.11	-2.65427	1.93798e-15
UGT2B11	4q13.2	-6.79692	1.97188e-15
ANLN	7p14.2	1.94006	2.02868e-15
SMOX	20p13	1.55378	2.03767e-15
LAD1	1q32.1	1.65503	2.04669e-15
GRIK4	11q23.3	-2.92586	2.09671e-15
CTSC	11q14.2	1.4887	2.10599e-15
MFGE8	15q26.1	1.8834	2.12359e-15
SLC9A3R2	16p13.3	-1.23165	2.12359e-15
SLC16A1	1p13.2	2.2574	2.13299e-15
RAD51AP1	12p13.32	1.62095	2.15191e-15
PROB1	5q31.2	-1.21719	2.15191e-15
PXMP4	20q11.22	-1.54084	2.17101e-15
SPARCL1	4q22.1	-1.90441	2.22289e-15
BCDIN3D-AS1	12q13.12	-1.17448	2.27599e-15
FBN3	19p13.2	4.70969	2.29487e-15
TRIML2	4q35.2	3.34015	2.29487e-15
CCPG1	15q21.3	-1.05975	2.33826e-15
TESMIN	11q13.3	-1.57092	2.3486e-15
LINC01344	1q25.3	-3.47901	2.43027e-15
LNPEP	5q15	-1.23121	2.43919e-15
WDR31	9q32	-1.63071	2.4742e-15
HTR7P1	12p13.1	-1.33514	2.58223e-15
POPDC3	6q21	2.70408	2.6105e-15
TMEM161B	5q14.3	-1.06838	2.6166e-15
ASPN	9q22.31	-2.55797	2.62683e-15
TUBB	6p21.33	1.0381	2.62683e-15
PAK1IP1	6p24.2	1.10011	2.63844e-15
CYP4X1	1p33	-4.5507	2.64875e-15
NFIB	9p23-p22.3	1.77108	2.64875e-15
NME3	16p13.3	-1.37048	2.75214e-15
LDHD	16q23.1	-1.99765	2.7737e-15
IFT46	11q23.3	-1.1135	2.7737e-15
SIX3	2p21	3.76644	2.78454e-15
NFIL3	9q22.31	1.28897	2.79543e-15
SIGLEC15	18q21.1	-2.99052	2.81876e-15
ACSF2	17q21.33	-1.49765	2.81876e-15
STK39	2q24.3	-1.2427	2.83121e-15
FGF14	13q33.1	-1.8071	2.85627e-15
DSCC1	8q24.12	1.87238	2.86744e-15
CDT1	16q24.3	1.86345	2.86744e-15
CELF4	18q12.2	2.8375	2.88011e-15
DUSP13	10q22.2	-3.58886	2.91483e-15
BNIPL	1q21.3	-2.56725	2.91843e-15
UBXN10-AS1	1p36.12	-2.49376	2.98941e-15
PAXIP1-AS2	7q36.2	-1.49096	3.00261e-15
MYL5	4p16.3	-1.38192	3.07406e-15
PCDH1	5q31.3	-1.31768	3.07406e-15
IRS1	2q36.3	-2.34605	3.08609e-15
POP1	8q22.2	1.40851	3.14249e-15
SNORA11	Xp11.21	-1.87891	3.16246e-15
COL11A2	6p21.32	2.55818	3.22982e-15
MS4A7	11q12	-1.67583	3.24407e-15
ARNTL2	12p11.23	2.32822	3.28883e-15
SIAH2	3q25.1	-1.2928	3.33419e-15
LRG1	19p13.3	-5.59462	3.38017e-15
PPP1R14B	11q13.1	1.14809	3.38017e-15
CHST3	10q22.1	1.67298	3.4453e-15
PLEKHA6	1q32.1	-1.89988	3.50993e-15
FRY-AS1	13q13.1	-3.0796	3.6366e-15
LARGE2	11p11.2	2.09849	3.6464e-15
DLGAP5	14q22.3	1.75644	3.71475e-15
ZNF823	19p13.2	-1.19638	3.7494e-15
SREBF1	17p11.2	-1.48734	3.82154e-15
PLCG2	16q24.1	1.42155	3.91219e-15
ADAM1B	12q24.13	-1.82383	3.92747e-15
KLHL41	2q31.1	-1.47008	3.92747e-15
ZCWPW2	3p24.1	-1.38037	3.96213e-15
F2RL2	5q13.3	-2.70231	3.97957e-15
PRR36	19p13.2	-2.06771	3.99709e-15
ZNF497	19q13.43	-1.09779	4.03433e-15
MYO18B	22q12.1	-3.72329	4.06408e-15
NT5CP1	14q24.3	-2.80452	4.10381e-15
RNF145	5q33.3	1.32039	4.10381e-15
PIGB	15q21.3	-1.02036	4.10381e-15
LINC01137	1p34.3	-1.0878	4.12187e-15
ZNF224	19q13.2	-1.01646	4.24227e-15
CEACAM7	19q13.2	-5.71651	4.2964e-15
S100B	21q22.3	3.51026	4.2964e-15
AMACR	5p13.2	-1.13808	4.2964e-15
RIPK3	14q12	-1.84101	4.35335e-15
LINC02381	12q13.13	-1.64269	4.35335e-15
BOP1	8q24.3	1.37418	4.36824e-15
AADAT	4q33	2.26056	4.38532e-15
SNED1	2q37.3	-1.94501	4.38532e-15
KLK4	19q13.41	-3.24404	4.44561e-15
LANCL3	Xp21.1	2.27634	4.44561e-15
ARHGEF38-IT1	4q24	-3.69195	4.463e-15
NUF2	1q23.3	1.5959	4.463e-15
TEX30	13q33.1	1.10656	4.48263e-15
NUDT16P1	3q22.1	-2.56892	4.65632e-15
TTC34	1p36.32	-2.66818	4.74334e-15
SLC16A14	2q36.3	-1.66008	4.74334e-15
TBC1D30	12q14.3	-1.64279	4.87924e-15
NHSL1	6q24.1	1.14897	4.87924e-15
ALCAM	3q13.11	-2.34669	4.91745e-15
ZNF454	5q35.3	2.15687	4.91745e-15
LINC02021	3q22.1	-1.58912	4.91745e-15
CYP39A1	6p12.3	2.70011	4.93906e-15
MORN1	1p36.32	-1.34529	4.96077e-15
TOX3	16q12.1	-4.22915	4.99467e-15
C6orf201	6p25.2	-2.2004	5.08483e-15
LINC00517	14q21.1	-2.16228	5.27491e-15
FAM86EP	4p16.3	-1.22095	5.29506e-15
DHRS12	13q14.3	-1.05441	5.29506e-15
NCS1	9q34.11	1.28506	5.31831e-15
ANKS1B	12q23.1	-2.07024	5.42013e-15
CBS	21q22.3	3.54077	5.42582e-15
VSNL1	2p24.2	2.31366	5.4413e-15
FAM131C	1p36.13	3.2263	5.45297e-15
LAMB2	3p21.31	-1.42031	5.46256e-15
RN7SL674P	2p25.1	-2.87903	5.53718e-15
CHAC2	2p16.2	1.23594	5.63532e-15
CBX4	17q25.3	-1.12235	5.63532e-15
GSE1	16q24.1	-1.12628	5.68761e-15
TMEM26-AS1	10q21.2	-2.4151	5.77367e-15
FLYWCH2	16p13.3	-1.03129	5.79363e-15
BBOX1	11p14.2	3.88582	5.84387e-15
TTC21A	3p22.2	-1.29252	5.87302e-15
SH2B2	7q22.1	1.17552	5.92465e-15
LINC00957	7p13	-1.38192	6.06728e-15
GSTO2	10q25.1	-1.55948	6.14744e-15
MORN4	10q24.2	-1.02242	6.14744e-15
SERP2	13q14.11	-2.0171	6.17439e-15
MDP1	14q12	-1.06389	6.35065e-15
EPS8L1	19q13.42	-1.84463	6.40948e-15
MROH8	20q11.23	-1.22243	6.72136e-15
SGO1	3p24.3	1.71636	6.81651e-15
LINC00284	13q14.11	3.85472	6.83723e-15
CNGA1	4p12	2.61469	6.90963e-15
FOXL1	16q24.1	2.10543	7.0415e-15
REM2	14q11.2	-1.53297	7.06898e-15
GAS5-AS1	1q25.1	-1.12609	7.06898e-15
TBC1D1	4p14	1.0881	7.13437e-15
DIO1	1p32.3	-3.89693	7.21779e-15
OVGP1	1p13.2	-1.53895	7.22845e-15
TAF9B	Xq21.1	-1.28391	7.29529e-15
GNMT	6p21.1	-2.49784	7.53942e-15
CTC1	17p13.1	-1.01321	7.53942e-15
SLC35F2	11q22.3	1.21977	7.57239e-15
SLC30A8	8q24.11	-5.39497	7.74672e-15
FAM13B	5q31.2	-1.2308	7.74672e-15
MIA	19q13.2	6.04986	7.75721e-15
LINC01237	2q37.3	-2.21788	7.89051e-15
CHI3L2	1p13.2	3.36661	7.92501e-15
PER2	2q37.3	-1.41826	7.99069e-15
NCAPH	2q11.2	1.74331	8.06449e-15
GPT2	16q11.2	1.67944	8.13514e-15
FABP5P7	11q12.1	2.30504	8.17074e-15
TPSB2	16p13.3	-2.77695	8.22625e-15
TTC22	1p32.3	1.75236	8.24228e-15
PDE11A	2q31.2	-3.16788	8.46472e-15
CACNA1F	Xp11.23	-3.0861	8.46472e-15
SELENOP	5p12	-2.14814	8.46472e-15
GLCCI1	7p21.3	-1.60585	8.50171e-15
CYP4F29P	21q11.2	-3.7037	8.51742e-15
SLC6A14	Xq23	4.19248	8.52466e-15
SCUBE1	22q13.2	-3.09375	8.56817e-15
AGPAT4	6q26	1.31358	8.60561e-15
EDA2R	Xq12	-1.70366	8.89705e-15
CYP27C1	2q14.3	3.60766	9.18966e-15
CCDC77	12p13.33	1.0494	9.18966e-15
COL9A3	20q13.33	3.21229	9.27438e-15
CSNK1G3	5q23.2	-1.03587	9.71865e-15
PLA2G4A	1q31.1	1.7906	9.76105e-15
NCAPG	4p15.31	1.73596	9.79908e-15
TROAP	12q13.12	1.5406	9.84183e-15
TRAK1	3p22.1	-1.14595	9.88476e-15
YEATS2	3q27.1	1.31231	9.92788e-15
DDO	6q21	-2.17847	1.00193e-14
FER1L5	2q11.2	-2.33149	1.0403e-14
UCHL1	4p13	3.61456	1.07962e-14
MUC19	12q12	-3.66851	1.08077e-14
UGT2B28	4q13.2	#NAME?	1.08345e-14
CYP4F8	19p13.12	-6.30785	1.08435e-14
TRIM66	11p15.4	-1.21474	1.09855e-14
CYP4A22	1p33	-3.63606	1.10617e-14
GPRIN2	10q11.22	3.3906	1.12268e-14
DENND2D	1p13.3-p13.2	-1.22697	1.12269e-14
RN7SKP239	11q13.2	-2.28679	1.12423e-14
LIPG	18q21.1	1.96601	1.1429e-14
RTN2	19q13.32	-1.844	1.15341e-14
SLC1A2	11p13	-2.84279	1.16961e-14
ARRB1	11q13.4	-1.22293	1.17928e-14
WDR78	1p31.3	-1.51204	1.18957e-14
NXN	17p13.3	1.34543	1.21791e-14
NQO1	16q22.1	-2.16954	1.23388e-14
PRSS3	9p13.3	3.34392	1.24037e-14
WDFY3-AS2	4q21.23	-1.51736	1.25549e-14
SELENBP1	1q21.3	-1.78054	1.26587e-14
PJA2	5q21.3	-1.2778	1.2769e-14
EXO1	1q43	1.86292	1.28862e-14
OGN	9q22.31	-3.84787	1.31869e-14
SMOC2	6q27	-2.07422	1.35006e-14
ZNF671	19q13.43	-1.98584	1.36836e-14
LINC02043	3q27.3	2.55487	1.42699e-14
SERPINA6	14q32.13	-5.03102	1.43567e-14
CPA2	7q32.2	2.35512	1.43781e-14
SFXN5	2p13.2	-1.46481	1.43781e-14
NEIL1	15q24.2	-1.64928	1.45729e-14
PSRC1	1p13.3	1.48155	1.45729e-14
ISL2	15q24.3	3.46077	1.48344e-14
LMNB2	19p13.3	1.13226	1.49838e-14
CCDC148	2q24.1	-1.63856	1.52664e-14
CILP	15q22.31	-2.553	1.5473e-14
ZNF92	7q11.21	-1.32934	1.59779e-14
ESRRAP2	13q12.11	-2.20874	1.61093e-14
LMF1	16p13.3	-1.09875	1.61941e-14
NCAPD2	12p13.31	1.34664	1.62643e-14
PYY	17q21.31	-3.1891	1.62911e-14
RHBDL1	16p13.3	-2.493	1.63275e-14
CXCL6	4q13.3	3.3954	1.67678e-14
LY6D	8q24.3	6.11499	1.6925e-14
MCM7	7q22.1	1.20211	1.70955e-14
KRT89P	12q13.13	-2.69031	1.70997e-14
ARL15	5q11.2	-1.32223	1.73266e-14
FRMD6-AS1	14q22.1	-1.69048	1.74771e-14
RASD2	22q12.3	2.31846	1.76368e-14
LINC01948	5q11.2	-2.19958	1.79582e-14
SMCR2	17p11.2	-2.55443	1.79742e-14
CRACR2A	12p13.32	-1.76835	1.80223e-14
HMGN3-AS1	6q14.1	1.19118	1.80223e-14
GLRB	4q32.1	-1.89214	1.81004e-14
ADORA2B	17p12	1.72503	1.83448e-14
CERS2	1q21.3	-1.12922	1.85041e-14
PPP1R37	19q13.32	-1.03466	1.85041e-14
CDK6	7q21.2	2.24113	1.85677e-14
DMXL1	5q23.1	-1.42051	1.85677e-14
KCNK15-AS1	20q13.12	-2.09436	1.86476e-14
FANCB	Xp22.2	1.37242	1.8729e-14
PSMA3-AS1	14q23.1	-1.11364	1.89734e-14
SHTN1	10q25.3	-1.0415	1.89734e-14
DGLUCY	14q32.11	-1.03805	1.94223e-14
XPC	3p25.1	-1.05907	1.95995e-14
PRR18	6q27	3.1462	1.97039e-14
GATA2	3q21.3	-3.04328	1.99499e-14
FBXO16	8p21.1	-1.45569	2.06169e-14
MMP17	12q24.33	-2.13683	2.06969e-14
LETM2	8p11.23	-2.13374	2.07773e-14
THRB	3p24.2	-1.68061	2.07773e-14
GPX7	1p32.3	1.6438	2.10574e-14
ZNF670-ZNF695	1q44	1.69086	2.11483e-14
CCDC196	14q23.3	#NAME?	2.14888e-14
CSNK1A1	5q32	-1.03361	2.16289e-14
CST3	20p11.21	-1.23379	2.19204e-14
CYP4F35P	18p11.21	-2.85237	2.19541e-14
LINC01191	2q14.1	3.02725	2.21809e-14
SCEL	13q22.3	4.83652	2.28998e-14
ADGRV1	5q14.3	-4.07324	2.30058e-14
SPACA9	9q34.13	-1.09742	2.30058e-14
MOB3B	9p21.2	1.72343	2.34369e-14
KRT6A	12q13.13	4.77175	2.35019e-14
ADCY5	3q21.1	-3.18139	2.35278e-14
CYP4F11	19p13.12	-4.31337	2.3738e-14
MELTF	3q29	2.82742	2.5176e-14
SLC39A11	17q24.3-q25.1	-1.21744	2.52626e-14
MIR5685	6p12.1	-2.6053	2.62315e-14
LINC01124	2q31.1	-3.74547	2.66026e-14
AURKA	20q13.2	1.73029	2.68911e-14
CAPS2	12q21.1-q21.2	-1.49768	2.75119e-14
NCCRP1	19q13.2	3.61526	2.80017e-14
SMO	7q32.1	1.38148	2.80017e-14
ZNF680	7q11.21	-1.15989	2.81225e-14
IQGAP2	5q13.3	-2.1342	2.85001e-14
RFC4	3q27.3	1.46012	2.85983e-14
MIPOL1	14q13.3-q21.1	-1.43827	2.85983e-14
FCHO2	5q13.2	-1.19983	2.85983e-14
PLEKHG4B	5p15.33	2.45426	2.87092e-14
FAM227B	15q21.2	-1.04439	2.89448e-14
ITM2C	2q37.1	1.79083	2.94726e-14
RAD51AP2	2p24.2	1.98244	2.9546e-14
VWA2	10q25.3	-3.60825	2.97144e-14
PIGT	20q13.12	-1.06205	3.03734e-14
S100A8	1q21.3	3.75749	3.06357e-14
GABRE	Xq28	2.9929	3.14094e-14
RPP25	15q24.2	1.6017	3.15447e-14
DTX3	12q13.3	-1.25032	3.16806e-14
WNT10A	2q35	2.13521	3.18035e-14
CATIP	2q35	-1.87009	3.18035e-14
PDIA6	2p25.1	1.00477	3.22438e-14
DCAF10	9p13.2	-1.15482	3.23689e-14
ENPP5	6p21.1	-1.48555	3.29442e-14
PLXDC1	17q12	-1.2728	3.29442e-14
ADRA2A	10q25.2	-2.23079	3.35154e-14
TAC1	7q21.3	-5.38615	3.37925e-14
SLC26A1	4p16.3	-1.506	3.41253e-14
SLC2A14	12p13.31	3.52053	3.42655e-14
MID1IP1-AS1	Xp11.4	-1.74642	3.45004e-14
HOXD8	2q31.1	-1.5016	3.5852e-14
ARHGAP22	10q11.22-q11.23	1.395	3.5852e-14
SLC25A37	8p21.2	1.49005	3.60062e-14
SHC4	15q21.1	5.00871	3.66763e-14
NAT8	2p13.1	-2.55193	3.6985e-14
GTF2IRD2	7q11.23	-1.03014	3.73429e-14
CAPSL	5p13.2	-3.86984	3.76118e-14
MIR4697HG	11q25	-3.62882	3.82009e-14
RPL36AP43	15q26.1	-1.95054	3.85138e-14
LDLRAD4	18p11.21	-1.43668	3.85138e-14
MKI67	10q26.2	1.82016	3.88456e-14
LINC02044	3q13.2	1.55341	3.90838e-14
DGKD	2q37.1	-1.28018	3.91308e-14
PCSK1N	Xp11.23	4.67038	3.92528e-14
ACOT1	14q24.3	-1.49552	3.94513e-14
FZD4	11q14.2	-1.59949	3.96042e-14
SH3D21	1p34.3	-1.73166	3.97744e-14
MYLIP	6p22.3	-1.11254	4.05135e-14
TACC3	4p16.3	1.29188	4.06705e-14
PLA2G7	6p12.3	1.72623	4.16214e-14
CHD1	5q15-q21.1	-1.0625	4.25941e-14
CLEC4D	12p13.31	2.49038	4.33303e-14
ZNF586	19q13.43	-1.03798	4.33303e-14
LINC01819	2p21	3.48493	4.37758e-14
SRD5A1	5p15.31	1.5092	4.39091e-14
PODN	1p32.3	-1.88717	4.40976e-14
UBE2S	19q13.43	1.361	4.69779e-14
NEAT1	11q13.1	-1.67758	4.78287e-14
WFDC21P	17q23.1	2.2151	4.99396e-14
CKS1B	1q21.3	1.39494	4.99396e-14
MAP2	2q34	2.02242	5.01328e-14
LMBRD2	5p13.2	-1.48077	5.17415e-14
PFKFB1	Xp11.21	-1.75712	5.2699e-14
STIL	1p33	1.85166	5.41569e-14
NCAN	19p12	2.74877	5.45482e-14
NBEA	13q13.3	-2.9694	5.4878e-14
GDF5	20q11.22	2.94261	5.63406e-14
FOLH1	11p11.12	1.8676	5.70986e-14
HACD1	10p12.33	2.09202	5.73428e-14
HMGB1P1	20q13.31	1.64371	5.74532e-14
ELOVL2	6p24.2	-4.52336	5.77869e-14
ZNF484	9q22.31	-1.57654	5.8782e-14
DHRS4-AS1	14q11.2	-1.2848	5.8782e-14
GLOD5	Xp11.23	-1.90315	5.92762e-14
NEDD4L	18q21.31	-1.30893	5.95394e-14
BMPR1B-DT	4q22.3	#NAME?	6.0037e-14
RAB3D	19p13.2	-1.2136	6.00498e-14
EFNA5	5q21.3	2.29728	6.08483e-14
SLC24A1	15q22.31	-1.11049	6.10835e-14
ABCC13	21q11.2	-4.75283	6.32489e-14
LRGUK	7q33	-1.59787	6.41745e-14
DNAJB14	4q23	-1.07568	6.50536e-14
MAATS1	3q13.33	-3.3384	6.56106e-14
TRIM52	5q35.3	-1.06123	6.56106e-14
RN7SL767P	3q13.2	-1.81674	6.61354e-14
COX6C	8q22.2	-1.57554	6.64549e-14
MFHAS1	8p23.1	1.03551	6.70509e-14
SCN1B	19q13.11	-1.25819	6.73373e-14
STON2	14q31.1	-2.11683	6.85504e-14
ECE1	1p36.12	-1.1168	6.88431e-14
KLF2	19p13.11	-1.45246	6.97284e-14
CDS1	4q21.23	-1.3122	6.97284e-14
DUSP16	12p13.2	-1.17419	7.00261e-14
CCDC110	4q35.1	-1.40378	7.03249e-14
GPR19	12p13.1	1.7131	7.09265e-14
IGSF23	19q13.31	3.50728	7.12334e-14
PHLDB3	19q13.31	-1.19149	7.28502e-14
HIST1H2AH	6p22.1	2.85917	7.45685e-14
SPATA6	1p33	-1.42151	7.65887e-14
DNAJC22	12q13.12	-2.85302	7.68531e-14
ECM1	1q21.2	-1.45313	7.68531e-14
MED30	8q24.11	1.0721	7.78716e-14
ASPM	1q31.3	1.91446	7.92714e-14
TGFB3-AS1	14q24.3	-2.89531	8.02757e-14
AFAP1-AS1	4p16.1	3.64062	8.10073e-14
EEF1DP3	13q13.1	-1.87928	8.19217e-14
PMEL	12q13.2	-1.52829	8.24627e-14
KIF4A	Xq13.1	1.61658	8.31666e-14
GALNT5	2q24.1	-2.26801	8.38092e-14
ERVK13-1	16p13.3	-1.31286	8.38092e-14
NPHP1	2q13	-1.10037	8.38092e-14
PANK3	5q34	-1.01296	8.45245e-14
NPM1P25	10q24.1	-1.57651	8.60078e-14
TMEM65	8q24.13	1.162	8.71806e-14
KRT23	17q21.2	3.41829	8.83339e-14
UNC80	2q34	3.07036	9.08373e-14
TTYH3	7p22.3	1.09107	9.09627e-14
OR7E22P	3p12.3	3.53685	9.14821e-14
LINC01671	21q22.3	2.86119	9.14821e-14
MAN1C1	1p36.11	-1.55725	9.33836e-14
CCDC106	19q13.42	-1.28153	9.42171e-14
RANBP3L	5p13.2	-3.44378	9.50579e-14
TEX9	15q21.3	-1.39821	9.68002e-14
NAT2	8p22	-2.70919	9.71011e-14
GLS2	12q13.3	-1.954	9.71726e-14
C2orf50	2p25.1	-1.86937	9.75475e-14
BEND3	6q21	1.32809	9.87968e-14
PPP1R14D	15q15.1	-2.05819	9.91964e-14
KLKP1	19q13.33	-3.07622	9.93214e-14
ABHD1	2p23.3	-1.58009	9.94809e-14
PPARA	22q13.31	1.22223	9.94809e-14
KTN1-AS1	14q22.3	-1.14177	9.94809e-14
XBP1P1	5q22.2	-1.50431	9.9897e-14
CYCSP34	13q14.11	-1.6804	1.00328e-13
RNFT1-DT	17q23.1	-1.41757	1.00521e-13
B3GNT7	2q37.1	1.80016	1.00715e-13
NKAIN1	1p35.2	-4.67732	1.02005e-13
LINC00683	18q23	-3.76588	1.05045e-13
NMU	4q12	3.57081	1.0757e-13
PVALB	22q12.3	-3.87884	1.08124e-13
ARHGAP31-AS1	3q13.33	1.61405	1.11509e-13
HIPK4	19q13.2	-1.69915	1.12973e-13
RAMP2	17q21.2	-1.31464	1.13673e-13
ZNF516	18q23	-1.70118	1.14155e-13
MAP1A	15q15.3	-1.28829	1.15615e-13
PEBP4	8p21.3	-2.34507	1.16356e-13
UPP1	7p12.3	1.40829	1.16598e-13
CENPO	2p23.3	1.01384	1.20012e-13
SHISA4	1q32.1	-1.45482	1.21079e-13
GPC2	7q22.1	2.40972	1.22531e-13
STAM2	2q23.3	-1.11788	1.23003e-13
CALCOCO1	12q13.13	-1.00009	1.23003e-13
GSG1	12p13.1	-2.10781	1.23682e-13
C4orf36	4q21.3	-1.09269	1.24623e-13
AK7	14q32.2	-2.10127	1.2544e-13
CTTNBP2	7q31.31	-2.26533	1.25682e-13
ABCC12	16q12.1	-5.81083	1.29686e-13
GZMB	14q12	2.71767	1.31973e-13
LUCAT1	5q14.3	2.20103	1.35165e-13
PLIN2	9p22.1	1.45901	1.36094e-13
IRAK1	Xq28	1.09447	1.36094e-13
SNORA14B	1q42.3	1.67705	1.39253e-13
C6orf15	6p21.33	3.75825	1.40782e-13
LRRC37A4P	17q21.31	2.11844	1.40882e-13
ITGA3	17q21.33	-1.65244	1.41478e-13
KRT9	17q21.2	4.09496	1.42336e-13
TNFRSF14-AS1	1p36.32	-1.77918	1.43282e-13
PTPRB	12q15	-1.55656	1.45221e-13
RAB44	6p21.2	-1.98179	1.46396e-13
MED13L	12q24.21	-1.23566	1.46396e-13
SYNPO2	4q26	-2.2135	1.47016e-13
SPATA3-AS1	2q37.1	2.71129	1.47241e-13
MAGI3	1p13.2	-1.59345	1.4952e-13
PLEKHG1	6q25.1	1.47442	1.4952e-13
RNU6-137P	2p21	-1.66289	1.53531e-13
PSMG3-AS1	7p22.3	-1.20636	1.53531e-13
ZNF776	19q13.43	-1.13273	1.54062e-13
HSPA12A	10q25.3	-1.39442	1.54714e-13
AQP5	12q13.12	5.09432	1.55642e-13
CATSPER3	5q31.1	-1.03673	1.57287e-13
CASQ1	1q23.2	-2.04262	1.57952e-13
NEGR1	1p31.1	-2.04514	1.59291e-13
ADCY1	7p12.3	-2.91177	1.61319e-13
SLCO4A1	20q13.33	2.43345	1.61319e-13
[truncated: 11,592 more rows]
